# Supplementary material for: Dynamic interplay between non-coding enhancer transcription and gene activity in development
Source: Nat Commun. 2023 Feb 20;14:826. doi: 10.1038/s41467-023-36485-1 (PMC9941499; doi:10.1038/s41467-023-36485-1)
Supplement: Supplementary file 12 — Source Data [file 41467_2023_36485_MOESM12_ESM.xlsx]

## Sheet: Fig.1d
Fig.1d
Total PP7 output
	Replicate	Total RNA produced (A.U.)
No TSS	1	2.43124
No TSS	1	2.28899
No TSS	1	2.18419
No TSS	1	2.7995
No TSS	1	2.37077
No TSS	1	2.18434
No TSS	1	2.3606
No TSS	1	2.52797
No TSS	1	2.17173
No TSS	1	2.4365
No TSS	1	2.49134
No TSS	1	1.76991
No TSS	1	2.2837
No TSS	1	2.09172
No TSS	1	2.34124
No TSS	1	2.2968
No TSS	1	2.15069
No TSS	1	2.53449
No TSS	1	1.88094
No TSS	1	2.00112
No TSS	1	2.34606
No TSS	1	2.21675
No TSS	1	2.11221
No TSS	1	2.51845
No TSS	1	2.31439
No TSS	1	2.48192
No TSS	1	2.57766
No TSS	1	2.5391
No TSS	1	2.44518
No TSS	1	2.15538
No TSS	1	2.42596
No TSS	1	2.42846
No TSS	1	2.69704
No TSS	1	2.45012
No TSS	1	2.39853
No TSS	1	2.21227
No TSS	1	2.40668
No TSS	1	2.78642
No TSS	1	2.1466
No TSS	1	2.79215
No TSS	1	2.57194
No TSS	1	2.69915
No TSS	1	2.22978
No TSS	1	2.74066
No TSS	1	2.62443
No TSS	1	2.25893
No TSS	1	2.65229
No TSS	1	2.28764
No TSS	1	2.22122
No TSS	1	2.56362
No TSS	1	2.2502
No TSS	1	2.56836
No TSS	1	2.39893
No TSS	1	2.29894
No TSS	1	2.55442
No TSS	1	2.55965
No TSS	1	2.28432
No TSS	1	2.1935
No TSS	1	2.34034
No TSS	1	2.20729
No TSS	1	2.51029
No TSS	1	2.52671
No TSS	1	2.50673
No TSS	1	2.66187
No TSS	1	2.01902
No TSS	1	2.11826
No TSS	1	2.05556
No TSS	1	2.35117
No TSS	1	2.39978
No TSS	1	2.3965
No TSS	1	2.25051
No TSS	1	2.22103
No TSS	1	2.25576
No TSS	1	2.42851
No TSS	1	2.09952
No TSS	1	3.15075
No TSS	1	2.29504
No TSS	1	3.03728
No TSS	1	2.41152
No TSS	1	2.3893
No TSS	1	2.26057
No TSS	1	2.78073
No TSS	1	2.59924
No TSS	1	2.36509
No TSS	1	2.53178
No TSS	1	2.65669
No TSS	1	2.67461
No TSS	1	2.36429
No TSS	1	2.27574
No TSS	1	2.92683
No TSS	1	2.24532
No TSS	1	2.15874
No TSS	1	2.43131
No TSS	1	2.23862
No TSS	1	2.64221
No TSS	1	2.4029
No TSS	1	2.35198
No TSS	1	2.69305
No TSS	1	2.38957
No TSS	1	2.26905
No TSS	1	2.30743
No TSS	1	2.36093
No TSS	1	2.41682
No TSS	1	2.67218
No TSS	1	2.45588
No TSS	1	2.23011
No TSS	1	2.28918
No TSS	1	2.28403
No TSS	1	2.1647
No TSS	1	2.43418
No TSS	1	2.11514
No TSS	1	2.63129
No TSS	1	2.53856
No TSS	1	2.28983
No TSS	1	2.64475
No TSS	1	2.67555
No TSS	1	2.40647
No TSS	1	2.30914
No TSS	1	2.2903
No TSS	1	2.2246
No TSS	1	2.52441
No TSS	1	2.08411
No TSS	1	2.50472
No TSS	1	2.80651
No TSS	1	2.22255
No TSS	1	2.28816
No TSS	1	2.13664
No TSS	1	1.8687
No TSS	1	2.87622
No TSS	1	2.55307
No TSS	1	2.87153
No TSS	1	2.43569
No TSS	1	2.12504
No TSS	1	2.62472
No TSS	1	2.34032
No TSS	1	2.74206
No TSS	1	2.0891
No TSS	1	2.40115
No TSS	1	2.1964
No TSS	1	2.70021
No TSS	1	2.43055
No TSS	1	2.2729
No TSS	1	2.45669
No TSS	1	2.65263
No TSS	1	2.39213
No TSS	1	2.49915
No TSS	1	2.38752
No TSS	1	2.3051
No TSS	1	2.51874
No TSS	1	2.59961
No TSS	1	2.41906
No TSS	1	2.48425
No TSS	1	2.34131
No TSS	1	2.31736
No TSS	1	2.54248
No TSS	1	2.35456
No TSS	1	2.45786
No TSS	1	2.22078
No TSS	1	2.4393
No TSS	1	2.21728
No TSS	1	2.43544
No TSS	1	1.88533
No TSS	1	2.38568
No TSS	1	2.33629
No TSS	1	2.22891
No TSS	1	2.47276
No TSS	1	2.24489
No TSS	1	2.12407
No TSS	1	2.27002
No TSS	1	2.3721
No TSS	1	2.82068
No TSS	1	2.32291
No TSS	1	2.16008
No TSS	1	2.54601
No TSS	1	2.33275
No TSS	1	2.54405
No TSS	1	2.43629
No TSS	1	2.55586
No TSS	1	2.52742
No TSS	1	2.24697
No TSS	1	2.60491
No TSS	1	2.08854
No TSS	1	2.3055
No TSS	1	2.02992
No TSS	1	2.7703
No TSS	1	2.33258
No TSS	1	2.27776
No TSS	1	2.25262
No TSS	1	2.37141
No TSS	1	2.31709
No TSS	1	2.41816
No TSS	1	2.33306
No TSS	1	2.5509
No TSS	1	2.9379
No TSS	1	2.36135
No TSS	1	2.83778
No TSS	1	2.25231
No TSS	1	2.62969
No TSS	1	2.48083
No TSS	1	2.01845
No TSS	1	2.22944
No TSS	1	2.67858
No TSS	1	2.04949
No TSS	1	2.06701
No TSS	1	2.42636
No TSS	1	2.3636
No TSS	1	2.10672
No TSS	1	2.15223
No TSS	1	2.45398
No TSS	1	2.44757
No TSS	1	2.29367
No TSS	1	2.54009
No TSS	1	2.70294
No TSS	1	2.26398
No TSS	1	2.55715
No TSS	1	2.4528
No TSS	1	2.37108
No TSS	1	2.30834
No TSS	1	2.2896
No TSS	1	2.35852
No TSS	1	2.4086
No TSS	1	2.34289
No TSS	1	2.20673
No TSS	1	2.50158
No TSS	1	2.56192
No TSS	1	2.41658
No TSS	2	2.22443
No TSS	2	2.49001
No TSS	2	2.48856
No TSS	2	2.77322
No TSS	2	2.14666
No TSS	2	2.258
No TSS	2	2.13177
No TSS	2	2.26382
No TSS	2	2.36915
No TSS	2	2.34234
No TSS	2	2.26575
No TSS	2	2.25568
No TSS	2	2.42078
No TSS	2	2.49447
No TSS	2	2.50399
No TSS	2	2.26137
No TSS	2	2.74365
No TSS	2	2.74548
No TSS	2	2.20398
No TSS	2	2.3898
No TSS	2	2.4547
No TSS	2	2.28314
No TSS	2	2.43819
No TSS	2	2.41574
No TSS	2	2.00498
No TSS	2	2.29839
No TSS	2	2.37281
No TSS	2	2.83317
No TSS	2	2.32711
No TSS	2	2.19105
No TSS	2	2.33643
No TSS	2	2.61084
No TSS	2	2.72937
No TSS	2	2.36793
No TSS	2	2.07739
No TSS	2	2.64325
No TSS	2	2.2772
No TSS	2	2.56829
No TSS	2	2.31398
No TSS	2	2.36259
No TSS	2	2.2402
No TSS	2	2.54513
No TSS	2	2.16879
No TSS	2	2.46477
No TSS	2	2.48075
No TSS	2	2.23521
No TSS	2	2.32703
No TSS	2	2.5645
No TSS	2	2.10866
No TSS	2	2.10861
No TSS	2	2.63207
No TSS	2	2.20971
No TSS	2	2.70736
No TSS	2	2.44792
No TSS	2	2.07525
No TSS	2	2.60247
No TSS	2	2.5929
No TSS	2	2.54162
No TSS	2	2.32153
No TSS	2	2.65654
No TSS	2	2.79671
No TSS	2	2.17455
No TSS	2	2.28202
No TSS	2	2.33121
No TSS	2	2.34085
No TSS	2	2.37128
No TSS	2	2.23125
No TSS	2	2.54975
No TSS	2	2.24315
No TSS	2	2.53986
No TSS	2	2.44998
No TSS	2	2.31788
No TSS	2	2.48965
No TSS	2	2.50382
No TSS	2	2.78964
No TSS	2	2.70193
No TSS	2	2.60569
No TSS	2	2.60305
No TSS	2	2.31538
No TSS	2	2.48795
No TSS	2	2.17861
No TSS	2	2.24788
No TSS	2	2.49567
No TSS	2	2.27563
No TSS	2	2.42838
No TSS	2	2.61197
No TSS	2	2.40292
No TSS	2	2.60832
No TSS	2	2.34024
No TSS	2	2.5615
No TSS	2	2.34302
No TSS	2	3.09188
No TSS	2	2.23161
No TSS	2	2.37477
No TSS	2	2.38584
No TSS	2	2.44003
No TSS	2	1.96131
No TSS	2	2.09669
No TSS	2	2.13421
No TSS	2	2.14343
No TSS	2	2.27978
No TSS	2	2.46385
No TSS	2	2.30992
No TSS	2	2.30238
No TSS	2	2.58566
No TSS	2	2.56686
No TSS	2	2.15108
No TSS	2	2.36887
No TSS	2	2.24679
No TSS	2	2.85452
No TSS	2	2.5306
No TSS	2	2.19375
No TSS	2	2.44411
No TSS	2	2.84015
No TSS	2	2.33226
No TSS	2	2.72466
No TSS	2	2.29283
No TSS	2	2.19481
No TSS	2	2.41053
No TSS	2	2.23724
No TSS	2	2.03812
No TSS	2	2.54051
No TSS	2	2.61845
No TSS	2	2.52595
No TSS	2	2.69326
No TSS	2	2.38294
No TSS	2	2.49687
No TSS	2	2.51054
No TSS	2	2.10611
No TSS	2	2.33885
No TSS	2	2.35944
No TSS	2	2.41108
No TSS	2	2.41657
No TSS	2	2.59553
No TSS	2	2.65559
No TSS	2	2.39596
No TSS	2	2.30458
No TSS	2	2.31164
No TSS	2	2.82428
No TSS	2	2.23063
No TSS	2	2.48948
No TSS	2	2.34082
No TSS	2	2.27377
No TSS	2	2.48454
No TSS	2	2.19274
No TSS	2	2.30967
No TSS	2	2.24383
No TSS	2	2.49565
No TSS	2	2.65819
No TSS	2	2.51686
No TSS	2	2.68165
No TSS	2	2.01352
No TSS	2	2.17611
No TSS	2	2.31385
No TSS	2	2.63247
No TSS	2	2.22234
No TSS	2	2.56639
No TSS	2	2.45522
No TSS	2	2.59592
No TSS	2	2.31342
No TSS	2	2.23348
No TSS	2	2.3488
No TSS	2	2.11815
No TSS	2	2.27164
No TSS	2	2.20816
No TSS	2	2.39734
No TSS	2	2.47223
No TSS	2	2.56189
No TSS	2	2.41134
No TSS	2	2.50977
No TSS	2	2.15234
No TSS	2	2.3737
No TSS	2	2.13397
No TSS	2	2.12449
No TSS	2	2.27875
No TSS	2	2.44673
No TSS	2	2.45633
No TSS	2	2.3417
No TSS	2	2.53751
No TSS	2	2.31516
No TSS	2	2.38239
No TSS	2	2.23435
No TSS	2	2.34648
No TSS	2	2.33145
No TSS	2	2.48422
No TSS	2	2.14121
No TSS	2	2.49157
No TSS	2	2.3464
No TSS	2	2.7009
No TSS	2	2.50886
No TSS	2	2.30558
No TSS	2	2.40705
No TSS	2	2.40116
No TSS	2	2.47518
No TSS	2	2.52816
No TSS	2	2.26115
No TSS	2	2.25547
No TSS	2	2.48418
No TSS	2	2.46619
No TSS	2	2.11213
No TSS	2	2.00052
No TSS	2	2.10723
No TSS	2	2.36843
No TSS	2	2.04399
No TSS	2	2.13625
No TSS	2	2.67877
No TSS	2	2.57216
No TSS	2	2.22467
No TSS	2	2.18196
No TSS	2	2.34841
No TSS	2	2.54974
No TSS	2	2.31605
No TSS	2	2.94927
No TSS	2	2.09147
No TSS	2	2.48338
No TSS	2	2.27045
No TSS	2	2.12273
No TSS	2	2.17484
No TSS	2	2.69566
No TSS	2	2.11634
No TSS	2	2.59293
No TSS	2	2.4364
No TSS	2	2.26949
No TSS	2	2.57511
No TSS	2	2.0953
No TSS	2	2.69662
No TSS	2	2.36208
No TSS	2	2.75859
No TSS	3	2.64236
No TSS	3	2.3872
No TSS	3	2.49607
No TSS	3	1.84189
No TSS	3	2.32334
No TSS	3	2.31533
No TSS	3	2.13009
No TSS	3	2.28829
No TSS	3	2.52445
No TSS	3	2.35638
No TSS	3	1.9744
No TSS	3	2.15766
No TSS	3	2.58637
No TSS	3	2.39097
No TSS	3	2.16314
No TSS	3	2.35617
No TSS	3	2.61006
No TSS	3	2.29476
No TSS	3	2.56115
No TSS	3	2.54876
No TSS	3	2.43831
No TSS	3	2.09608
No TSS	3	2.2028
No TSS	3	2.23555
No TSS	3	2.20843
No TSS	3	2.78957
No TSS	3	2.22249
No TSS	3	2.54043
No TSS	3	2.15394
No TSS	3	2.25635
No TSS	3	2.88162
No TSS	3	2.10496
No TSS	3	2.50278
No TSS	3	4.11644
No TSS	3	2.58015
No TSS	3	2.32239
No TSS	3	2.56373
No TSS	3	2.60993
No TSS	3	2.50841
No TSS	3	2.57944
No TSS	3	2.14694
No TSS	3	2.19196
No TSS	3	2.30764
No TSS	3	2.75277
No TSS	3	2.25569
No TSS	3	2.6026
No TSS	3	2.22748
No TSS	3	2.65929
No TSS	3	1.99278
No TSS	3	2.10707
No TSS	3	2.61352
No TSS	3	2.44422
No TSS	3	2.27678
No TSS	3	2.07243
No TSS	3	2.50806
No TSS	3	2.35586
No TSS	3	2.20166
No TSS	3	2.40593
No TSS	3	2.23904
No TSS	3	2.24525
No TSS	3	2.26352
No TSS	3	2.54096
No TSS	3	2.31318
No TSS	3	2.25765
No TSS	3	1.90642
No TSS	3	2.89791
No TSS	3	2.29644
No TSS	3	2.43214
No TSS	3	2.21996
No TSS	3	2.37218
No TSS	3	2.31806
No TSS	3	2.5456
No TSS	3	2.07421
No TSS	3	2.4965
No TSS	3	2.10471
No TSS	3	2.51669
No TSS	3	2.34681
No TSS	3	2.30308
No TSS	3	2.32656
No TSS	3	2.61977
No TSS	3	2.23851
No TSS	3	2.30058
No TSS	3	2.24146
No TSS	3	2.18116
No TSS	3	2.45066
No TSS	3	2.69792
No TSS	3	2.48499
No TSS	3	2.22948
No TSS	3	2.23242
No TSS	3	2.38813
No TSS	3	2.82635
No TSS	3	2.10888
No TSS	3	2.4966
No TSS	3	2.16158
No TSS	3	2.6805
No TSS	3	2.43499
No TSS	3	2.40358
No TSS	3	2.16719
No TSS	3	2.49526
No TSS	3	2.49158
No TSS	3	2.10653
No TSS	3	2.68111
No TSS	3	2.0907
No TSS	3	3.03509
No TSS	3	2.49404
No TSS	3	2.36644
No TSS	3	2.25638
No TSS	3	2.32175
No TSS	3	2.10652
No TSS	3	2.04741
No TSS	3	2.24647
No TSS	3	1.93849
No TSS	3	2.44629
No TSS	3	2.56446
No TSS	3	1.97859
No TSS	3	2.59639
No TSS	3	2.12301
No TSS	3	2.28186
No TSS	3	2.21901
No TSS	3	2.10965
No TSS	3	2.17444
No TSS	3	2.35286
No TSS	3	2.24956
No TSS	3	2.95239
No TSS	3	2.64194
No TSS	3	2.31925
No TSS	3	2.49778
No TSS	3	2.35702
No TSS	3	2.01436
No TSS	3	2.87365
No TSS	3	2.60885
No TSS	3	2.40306
No TSS	3	2.62863
No TSS	3	1.76655
No TSS	3	2.29581
No TSS	3	2.04684
No TSS	3	2.08659
No TSS	3	2.70506
No TSS	3	2.31928
No TSS	3	2.28439
No TSS	3	2.69904
No TSS	3	2.14723
No TSS	3	1.99328
No TSS	3	2.22539
No TSS	3	2.63616
No TSS	3	2.14894
No TSS	3	2.00328
No TSS	3	2.6513
No TSS	3	2.40454
No TSS	3	2.61731
No TSS	3	1.95252
No TSS	3	1.98917
No TSS	3	2.96959
No TSS	3	2.02098
No TSS	3	3.03509
No TSS	3	1.99819
No TSS	3	2.29698
No TSS	3	2.31051
No TSS	3	2.68117
No TSS	3	2.15539
No TSS	3	2.98809
No TSS	3	2.30109
No TSS	3	2.3171
No TSS	3	2.68018
No TSS	3	2.95315
No TSS	3	2.14287
No TSS	3	2.31605
No TSS	3	2.38838
No TSS	3	3.03229
No TSS	3	2.32694
No TSS	3	2.21424
No TSS	3	2.28858
No TSS	3	2.46398
No TSS	3	2.21907
No TSS	3	2.43855
No TSS	3	2.22596
No TSS	3	2.76436
No TSS	3	2.37358
No TSS	3	2.07466
No TSS	3	2.59935
No TSS	3	2.31289
No TSS	3	2.0949
No TSS	3	2.69174
No TSS	3	2.85206
No TSS	3	1.7502
No TSS	3	2.93578
No TSS	3	2.27801
No TSS	3	2.4755
No TSS	3	2.68981
No TSS	3	1.92063
No TSS	3	2.69563
No TSS	3	2.96328
No TSS	3	1.97942
No TSS	3	2.44164
No TSS	3	2.24884
No TSS	3	2.37499
No TSS	3	2.37041
No TSS	3	2.30194
No TSS	3	2.32052
No TSS	3	1.96716
No TSS	3	2.31892
No TSS	3	3.14891
No TSS	3	2.28977
No TSS	3	2.58892
No TSS	3	2.53646
No TSS	3	2.36628
No TSS	3	2.35067
No TSS	3	2.51236
No TSS	3	2.85008
No TSS	3	2.40313
No TSS	3	2.06494
No TSS	3	2.59071
No TSS	3	2.60234
No TSS	3	2.54586
No TSS	3	2.42783
No TSS	3	2.06514
No TSS	3	2.15787
No TSS	3	2.19405
No TSS	3	2.60105
No TSS	3	2.48611
No TSS	3	2.42079
No TSS	3	2.78155
plus TSS	1	4.70215
plus TSS	1	4.81695
plus TSS	1	4.00341
plus TSS	1	7.46851
plus TSS	1	4.19787
plus TSS	1	3.44083
plus TSS	1	3.28935
plus TSS	1	2.68337
plus TSS	1	4.56525
plus TSS	1	4.49659
plus TSS	1	2.44886
plus TSS	1	3.76275
plus TSS	1	3.99336
plus TSS	1	2.89109
plus TSS	1	3.30273
plus TSS	1	3.29957
plus TSS	1	4.06154
plus TSS	1	3.47465
plus TSS	1	3.86085
plus TSS	1	4.58242
plus TSS	1	4.72057
plus TSS	1	6.06321
plus TSS	1	5.84029
plus TSS	1	5.92164
plus TSS	1	5.01875
plus TSS	1	4.11931
plus TSS	1	5.78365
plus TSS	1	5.31996
plus TSS	1	4.76769
plus TSS	1	7.09285
plus TSS	1	6.92594
plus TSS	1	5.3427
plus TSS	1	7.08448
plus TSS	1	5.33047
plus TSS	1	3.60202
plus TSS	1	4.22066
plus TSS	1	6.29213
plus TSS	1	5.85444
plus TSS	1	10.263
plus TSS	1	7.93086
plus TSS	1	3.68723
plus TSS	1	9.45186
plus TSS	1	7.2188
plus TSS	1	8.42026
plus TSS	1	5.1562
plus TSS	1	7.68043
plus TSS	1	5.33679
plus TSS	1	7.24472
plus TSS	1	4.56904
plus TSS	1	7.43428
plus TSS	1	6.82572
plus TSS	1	4.48096
plus TSS	1	7.32909
plus TSS	1	9.22312
plus TSS	1	7.93371
plus TSS	1	12.8531
plus TSS	1	5.4576
plus TSS	1	5.84958
plus TSS	1	4.48904
plus TSS	1	13.7838
plus TSS	1	7.06112
plus TSS	1	6.51834
plus TSS	1	6.04972
plus TSS	1	4.58088
plus TSS	1	8.6386
plus TSS	1	7.49484
plus TSS	1	5.01976
plus TSS	1	3.69599
plus TSS	1	11.1501
plus TSS	1	8.03186
plus TSS	1	14.0603
plus TSS	1	5.9402
plus TSS	1	9.5996
plus TSS	1	11.4775
plus TSS	1	4.89687
plus TSS	1	8.39254
plus TSS	1	8.77163
plus TSS	1	8.72345
plus TSS	1	5.02863
plus TSS	1	7.9575
plus TSS	1	8.71626
plus TSS	1	14.5464
plus TSS	1	4.94804
plus TSS	1	7.51131
plus TSS	1	4.79131
plus TSS	1	7.29245
plus TSS	1	12.793
plus TSS	1	4.47411
plus TSS	1	7.55228
plus TSS	1	11.3665
plus TSS	1	6.62687
plus TSS	1	10.7412
plus TSS	1	9.98863
plus TSS	1	7.31046
plus TSS	1	9.96721
plus TSS	1	6.90295
plus TSS	1	6.41256
plus TSS	1	4.17063
plus TSS	1	5.20327
plus TSS	1	10.1752
plus TSS	1	7.64037
plus TSS	1	7.31135
plus TSS	1	7.20109
plus TSS	1	6.8352
plus TSS	1	7.55593
plus TSS	1	7.93727
plus TSS	1	7.09179
plus TSS	1	9.31375
plus TSS	1	7.88492
plus TSS	1	8.34367
plus TSS	1	4.27847
plus TSS	1	8.71226
plus TSS	1	7.11743
plus TSS	1	6.85546
plus TSS	1	4.80716
plus TSS	1	9.03042
plus TSS	1	5.93156
plus TSS	1	11.4609
plus TSS	1	13.6782
plus TSS	1	7.59631
plus TSS	1	6.46996
plus TSS	1	9.65297
plus TSS	1	4.83026
plus TSS	1	6.12978
plus TSS	1	10.6299
plus TSS	1	5.16351
plus TSS	1	6.09682
plus TSS	1	9.55486
plus TSS	1	16.7152
plus TSS	1	8.01373
plus TSS	1	6.80424
plus TSS	1	6.59176
plus TSS	1	7.35176
plus TSS	1	6.16709
plus TSS	1	4.34755
plus TSS	1	4.36089
plus TSS	1	10.9004
plus TSS	1	6.35656
plus TSS	1	5.75396
plus TSS	1	11.0752
plus TSS	1	6.22093
plus TSS	1	7.86867
plus TSS	1	9.34242
plus TSS	1	8.72482
plus TSS	1	8.80544
plus TSS	1	9.85945
plus TSS	1	6.88333
plus TSS	1	10.8375
plus TSS	1	9.27164
plus TSS	1	9.23203
plus TSS	1	4.70206
plus TSS	1	4.59379
plus TSS	1	7.6982
plus TSS	1	9.85458
plus TSS	1	10.3735
plus TSS	1	7.81229
plus TSS	1	5.81259
plus TSS	1	8.78968
plus TSS	1	6.98689
plus TSS	1	10.1511
plus TSS	1	10.4038
plus TSS	1	7.27459
plus TSS	1	12.2853
plus TSS	1	10.5234
plus TSS	1	8.92399
plus TSS	1	6.67122
plus TSS	1	5.97802
plus TSS	1	7.64865
plus TSS	1	7.10972
plus TSS	1	7.01134
plus TSS	1	9.51039
plus TSS	1	9.59641
plus TSS	1	9.80243
plus TSS	1	15.8723
plus TSS	1	5.05718
plus TSS	1	6.81314
plus TSS	1	8.26005
plus TSS	1	7.31438
plus TSS	1	8.77801
plus TSS	1	9.36579
plus TSS	1	10.7806
plus TSS	1	12.2592
plus TSS	1	5.57867
plus TSS	1	6.25731
plus TSS	1	3.76894
plus TSS	1	9.40654
plus TSS	1	13.0187
plus TSS	1	4.01656
plus TSS	1	9.23577
plus TSS	1	5.65855
plus TSS	1	5.76037
plus TSS	1	6.71652
plus TSS	1	5.17787
plus TSS	1	5.22855
plus TSS	1	6.59104
plus TSS	1	10.9264
plus TSS	1	5.43109
plus TSS	1	6.34468
plus TSS	1	5.22116
plus TSS	1	3.68729
plus TSS	1	6.80528
plus TSS	1	6.29413
plus TSS	1	6.85587
plus TSS	1	5.51039
plus TSS	1	6.92651
plus TSS	1	7.48404
plus TSS	1	8.2101
plus TSS	1	5.62622
plus TSS	1	6.14374
plus TSS	1	6.71884
plus TSS	1	8.36771
plus TSS	1	8.44271
plus TSS	1	6.32114
plus TSS	1	10.1174
plus TSS	1	6.52435
plus TSS	1	5.76657
plus TSS	1	9.98986
plus TSS	1	9.57485
plus TSS	1	3.42193
plus TSS	1	5.37879
plus TSS	1	5.15063
plus TSS	1	7.03902
plus TSS	1	7.51194
plus TSS	1	5.18376
plus TSS	1	3.98856
plus TSS	1	6.4298
plus TSS	1	9.34518
plus TSS	1	7.95296
plus TSS	1	4.68661
plus TSS	1	6.43331
plus TSS	1	4.91726
plus TSS	1	6.30038
plus TSS	1	4.5845
plus TSS	1	5.57884
plus TSS	1	7.8511
plus TSS	1	6.20827
plus TSS	1	7.34226
plus TSS	1	6.22076
plus TSS	1	7.43398
plus TSS	1	7.1789
plus TSS	1	4.27243
plus TSS	1	4.21343
plus TSS	1	7.29271
plus TSS	1	6.809
plus TSS	1	6.91762
plus TSS	1	4.94159
plus TSS	1	4.65939
plus TSS	1	3.84939
plus TSS	1	5.42691
plus TSS	1	3.51609
plus TSS	1	4.02747
plus TSS	1	3.04455
plus TSS	1	6.5592
plus TSS	1	6.0865
plus TSS	1	7.63091
plus TSS	1	7.48132
plus TSS	1	8.78157
plus TSS	2	4.57031
plus TSS	2	4.28939
plus TSS	2	4.555
plus TSS	2	5.21655
plus TSS	2	3.78254
plus TSS	2	5.1568
plus TSS	2	5.12201
plus TSS	2	5.16128
plus TSS	2	3.90512
plus TSS	2	3.71769
plus TSS	2	3.21983
plus TSS	2	5.36448
plus TSS	2	6.18449
plus TSS	2	5.71427
plus TSS	2	5.47059
plus TSS	2	4.35427
plus TSS	2	8.09037
plus TSS	2	5.57521
plus TSS	2	5.16947
plus TSS	2	4.13051
plus TSS	2	4.61261
plus TSS	2	5.95549
plus TSS	2	5.52986
plus TSS	2	5.78508
plus TSS	2	4.40443
plus TSS	2	5.40245
plus TSS	2	4.37104
plus TSS	2	4.97987
plus TSS	2	4.05365
plus TSS	2	8.10402
plus TSS	2	3.53584
plus TSS	2	3.89432
plus TSS	2	6.73102
plus TSS	2	5.07068
plus TSS	2	5.18528
plus TSS	2	4.96119
plus TSS	2	5.14803
plus TSS	2	5.50026
plus TSS	2	4.67178
plus TSS	2	3.98537
plus TSS	2	6.30196
plus TSS	2	5.04858
plus TSS	2	4.3325
plus TSS	2	5.30796
plus TSS	2	4.28697
plus TSS	2	7.94811
plus TSS	2	5.27423
plus TSS	2	4.35393
plus TSS	2	5.04406
plus TSS	2	5.67296
plus TSS	2	7.13864
plus TSS	2	4.5122
plus TSS	2	7.59205
plus TSS	2	6.78484
plus TSS	2	8.62494
plus TSS	2	4.31518
plus TSS	2	8.51639
plus TSS	2	4.62887
plus TSS	2	6.46398
plus TSS	2	6.05521
plus TSS	2	5.80126
plus TSS	2	4.47453
plus TSS	2	5.78717
plus TSS	2	4.78084
plus TSS	2	5.98992
plus TSS	2	4.50375
plus TSS	2	4.58623
plus TSS	2	5.99498
plus TSS	2	6.73033
plus TSS	2	3.32348
plus TSS	2	6.35243
plus TSS	2	6.08734
plus TSS	2	7.98199
plus TSS	2	7.7691
plus TSS	2	6.2915
plus TSS	2	4.99821
plus TSS	2	5.20801
plus TSS	2	5.2071
plus TSS	2	8.2347
plus TSS	2	5.25532
plus TSS	2	5.12377
plus TSS	2	4.90499
plus TSS	2	7.48121
plus TSS	2	3.77725
plus TSS	2	4.0847
plus TSS	2	5.69615
plus TSS	2	5.23554
plus TSS	2	6.41376
plus TSS	2	4.97878
plus TSS	2	5.81059
plus TSS	2	6.41249
plus TSS	2	6.6688
plus TSS	2	4.98829
plus TSS	2	4.97969
plus TSS	2	5.39919
plus TSS	2	6.4013
plus TSS	2	5.58294
plus TSS	2	6.74804
plus TSS	2	6.60848
plus TSS	2	7.41741
plus TSS	2	6.61444
plus TSS	2	5.65879
plus TSS	2	4.90354
plus TSS	2	5.75887
plus TSS	2	5.82332
plus TSS	2	6.38141
plus TSS	2	4.65905
plus TSS	2	4.08298
plus TSS	2	8.6702
plus TSS	2	4.70148
plus TSS	2	5.76428
plus TSS	2	8.05012
plus TSS	2	6.59216
plus TSS	2	10.0711
plus TSS	2	6.58978
plus TSS	2	6.49386
plus TSS	2	5.29192
plus TSS	2	5.86629
plus TSS	2	6.45342
plus TSS	2	4.17146
plus TSS	2	7.01718
plus TSS	2	4.90036
plus TSS	2	5.22062
plus TSS	2	7.00995
plus TSS	2	7.22427
plus TSS	2	4.45569
plus TSS	2	9.2872
plus TSS	2	5.12833
plus TSS	2	8.00205
plus TSS	2	9.4311
plus TSS	2	4.89358
plus TSS	2	8.95872
plus TSS	2	5.38473
plus TSS	2	4.7875
plus TSS	2	5.58511
plus TSS	2	3.46861
plus TSS	2	4.23328
plus TSS	2	5.88071
plus TSS	2	6.21501
plus TSS	2	9.44535
plus TSS	2	7.56055
plus TSS	2	7.06591
plus TSS	2	6.95843
plus TSS	2	4.93628
plus TSS	2	7.45087
plus TSS	2	5.66823
plus TSS	2	4.03043
plus TSS	2	5.36595
plus TSS	2	6.3068
plus TSS	2	6.33244
plus TSS	2	6.12622
plus TSS	2	6.28156
plus TSS	2	4.84679
plus TSS	2	7.22182
plus TSS	2	4.61306
plus TSS	2	4.37524
plus TSS	2	7.08833
plus TSS	2	5.24429
plus TSS	2	9.37774
plus TSS	2	6.1069
plus TSS	2	5.65001
plus TSS	2	5.95008
plus TSS	2	4.73677
plus TSS	2	7.18464
plus TSS	2	6.23063
plus TSS	2	5.11615
plus TSS	2	8.88672
plus TSS	2	4.14868
plus TSS	2	5.70054
plus TSS	2	5.50093
plus TSS	2	6.14813
plus TSS	2	4.49516
plus TSS	2	5.3197
plus TSS	2	4.60433
plus TSS	2	6.81453
plus TSS	2	3.97295
plus TSS	2	6.07674
plus TSS	2	4.87409
plus TSS	2	5.34949
plus TSS	2	5.27657
plus TSS	2	6.2225
plus TSS	2	5.08402
plus TSS	2	5.79827
plus TSS	2	6.77362
plus TSS	2	5.58099
plus TSS	2	5.80213
plus TSS	2	10.191
plus TSS	2	6.09142
plus TSS	2	5.68748
plus TSS	2	4.95732
plus TSS	2	4.81848
plus TSS	2	6.05346
plus TSS	2	4.78834
plus TSS	2	5.77126
plus TSS	2	4.42513
plus TSS	2	6.44627
plus TSS	2	4.92391
plus TSS	2	3.65034
plus TSS	2	7.33749
plus TSS	2	5.6451
plus TSS	2	6.22295
plus TSS	2	4.98392
plus TSS	2	5.30357
plus TSS	2	7.71505
plus TSS	2	5.51104
plus TSS	2	4.28188
plus TSS	2	3.43871
plus TSS	2	4.88084
plus TSS	2	3.85413
plus TSS	2	3.59469
plus TSS	2	4.89999
plus TSS	2	5.25522
plus TSS	2	4.11403
plus TSS	2	4.42772
plus TSS	2	3.66921
plus TSS	2	6.67542
plus TSS	2	5.05112
plus TSS	2	4.77094
plus TSS	2	4.86499
plus TSS	2	5.30479
plus TSS	2	6.00089
plus TSS	2	4.8755
plus TSS	2	4.83468
plus TSS	2	4.90075
plus TSS	2	3.49825
plus TSS	2	3.62616
plus TSS	2	4.3176
plus TSS	2	3.86171
plus TSS	2	5.90592
plus TSS	2	5.10136
plus TSS	2	4.67386
plus TSS	2	3.96129
plus TSS	2	5.55362
plus TSS	2	4.53806
plus TSS	2	4.38623
plus TSS	2	6.37015
plus TSS	2	4.29188
plus TSS	2	4.18728
plus TSS	2	5.01016
plus TSS	2	5.92379
plus TSS	2	4.58735
plus TSS	2	3.91074
plus TSS	2	3.66601
plus TSS	2	2.62205
plus TSS	2	3.69905
plus TSS	2	4.18256
plus TSS	2	3.92882
plus TSS	2	3.99235
plus TSS	2	4.2477
plus TSS	2	3.35376
plus TSS	2	3.7398
plus TSS	2	4.27647
plus TSS	2	3.79762
plus TSS	2	4.91793
plus TSS	2	3.63505
plus TSS	2	3.01742
plus TSS	2	3.63317
plus TSS	2	3.94359
plus TSS	2	3.08094
plus TSS	2	3.46735
plus TSS	2	2.88064
plus TSS	2	2.44991
plus TSS	2	2.37031
plus TSS	2	2.9457
plus TSS	2	2.5195
plus TSS	2	2.44231
plus TSS	2	3.20027
plus TSS	2	2.95535
plus TSS	2	2.80516
plus TSS	2	2.91916
plus TSS	2	2.86829
plus TSS	2	3.36239
plus TSS	2	2.72964
plus TSS	2	2.44492
plus TSS	3	4.6467
plus TSS	3	4.52454
plus TSS	3	5.04956
plus TSS	3	4.21981
plus TSS	3	8.42778
plus TSS	3	6.38089
plus TSS	3	9.32492
plus TSS	3	4.67638
plus TSS	3	5.13832
plus TSS	3	7.70373
plus TSS	3	5.40445
plus TSS	3	4.69531
plus TSS	3	5.7496
plus TSS	3	8.59663
plus TSS	3	4.19763
plus TSS	3	6.56547
plus TSS	3	8.90737
plus TSS	3	7.01778
plus TSS	3	5.03027
plus TSS	3	5.49062
plus TSS	3	6.81504
plus TSS	3	5.61641
plus TSS	3	8.39201
plus TSS	3	6.68038
plus TSS	3	4.58599
plus TSS	3	5.42871
plus TSS	3	9.76403
plus TSS	3	6.20617
plus TSS	3	6.39039
plus TSS	3	9.4363
plus TSS	3	6.64539
plus TSS	3	6.18318
plus TSS	3	5.58405
plus TSS	3	7.21727
plus TSS	3	6.05233
plus TSS	3	4.63832
plus TSS	3	5.27209
plus TSS	3	5.36654
plus TSS	3	5.06068
plus TSS	3	5.69734
plus TSS	3	5.57537
plus TSS	3	9.11204
plus TSS	3	10.1394
plus TSS	3	5.33369
plus TSS	3	6.56834
plus TSS	3	8.45758
plus TSS	3	7.45937
plus TSS	3	5.93872
plus TSS	3	6.12143
plus TSS	3	7.60469
plus TSS	3	6.64894
plus TSS	3	6.23723
plus TSS	3	8.2463
plus TSS	3	8.47186
plus TSS	3	8.06039
plus TSS	3	8.87145
plus TSS	3	7.16033
plus TSS	3	8.17326
plus TSS	3	5.05241
plus TSS	3	4.04156
plus TSS	3	5.32077
plus TSS	3	7.88558
plus TSS	3	7.66077
plus TSS	3	6.27043
plus TSS	3	10.3179
plus TSS	3	12.4713
plus TSS	3	5.39784
plus TSS	3	10.2261
plus TSS	3	8.57045
plus TSS	3	4.7751
plus TSS	3	7.9882
plus TSS	3	10.2299
plus TSS	3	6.46298
plus TSS	3	7.60759
plus TSS	3	12.6119
plus TSS	3	6.29641
plus TSS	3	8.92228
plus TSS	3	6.82891
plus TSS	3	6.79212
plus TSS	3	10.7703
plus TSS	3	3.94962
plus TSS	3	5.13834
plus TSS	3	7.48924
plus TSS	3	6.04405
plus TSS	3	10.499
plus TSS	3	9.30169
plus TSS	3	6.04743
plus TSS	3	7.36616
plus TSS	3	4.98072
plus TSS	3	7.53198
plus TSS	3	6.84213
plus TSS	3	6.65528
plus TSS	3	5.67816
plus TSS	3	5.84147
plus TSS	3	10.6691
plus TSS	3	6.83471
plus TSS	3	6.26609
plus TSS	3	4.83679
plus TSS	3	9.90086
plus TSS	3	5.01026
plus TSS	3	12.854
plus TSS	3	5.72276
plus TSS	3	7.90377
plus TSS	3	8.98822
plus TSS	3	10.2024
plus TSS	3	8.40737
plus TSS	3	6.5779
plus TSS	3	8.24007
plus TSS	3	7.21634
plus TSS	3	6.0529
plus TSS	3	8.9931
plus TSS	3	10.0908
plus TSS	3	6.38323
plus TSS	3	8.02302
plus TSS	3	3.72492
plus TSS	3	5.67192
plus TSS	3	6.49134
plus TSS	3	9.10119
plus TSS	3	6.68787
plus TSS	3	10.1988
plus TSS	3	7.65663
plus TSS	3	9.14616
plus TSS	3	8.59604
plus TSS	3	12.5147
plus TSS	3	9.74534
plus TSS	3	9.70154
plus TSS	3	6.78477
plus TSS	3	3.19185
plus TSS	3	5.49811
plus TSS	3	5.23491
plus TSS	3	4.57391
plus TSS	3	5.73125
plus TSS	3	6.64718
plus TSS	3	5.45466
plus TSS	3	5.19951
plus TSS	3	6.47808
plus TSS	3	5.57282
plus TSS	3	5.80686
plus TSS	3	6.77426
plus TSS	3	6.44648
plus TSS	3	7.83301
plus TSS	3	4.59548
plus TSS	3	4.39592
plus TSS	3	7.6234
plus TSS	3	7.78923
plus TSS	3	6.20115
plus TSS	3	6.27643
plus TSS	3	7.1717
plus TSS	3	5.48918
plus TSS	3	8.93799
plus TSS	3	11.3327
plus TSS	3	4.26553
plus TSS	3	7.53828
plus TSS	3	6.75997
plus TSS	3	4.79777
plus TSS	3	3.62662
plus TSS	3	3.52993
plus TSS	3	3.86061
plus TSS	3	7.15592
plus TSS	3	6.95856
plus TSS	3	3.65739
plus TSS	3	7.24387
plus TSS	3	7.3672
plus TSS	3	5.17298
plus TSS	3	3.73547
plus TSS	3	4.0454
plus TSS	3	4.12734
plus TSS	3	3.44643
plus TSS	3	4.86053
plus TSS	3	5.18788
plus TSS	3	3.89948
plus TSS	3	4.01752
plus TSS	3	5.69333
plus TSS	3	3.45988
plus TSS	3	6.36367
plus TSS	3	3.20336
plus TSS	3	4.94632
plus TSS	3	6.99852
plus TSS	3	3.86949
plus TSS	3	2.66069
plus TSS	3	3.90448
plus TSS	3	4.19424
plus TSS	3	3.81399
plus TSS	3	3.66644
plus TSS	3	3.55
plus TSS	3	3.09681
plus TSS	3	6.96214
plus TSS	3	3.25823
plus TSSweak	1	3.13336
plus TSSweak	1	4.58825
plus TSSweak	1	3.71016
plus TSSweak	1	3.11553
plus TSSweak	1	3.59352
plus TSSweak	1	3.07557
plus TSSweak	1	3.65681
plus TSSweak	1	3.06878
plus TSSweak	1	2.9964
plus TSSweak	1	4.53546
plus TSSweak	1	5.08566
plus TSSweak	1	5.41192
plus TSSweak	1	3.82496
plus TSSweak	1	4.54923
plus TSSweak	1	2.57761
plus TSSweak	1	3.86745
plus TSSweak	1	4.7238
plus TSSweak	1	2.3792
plus TSSweak	1	3.95264
plus TSSweak	1	5.58825
plus TSSweak	1	4.01099
plus TSSweak	1	5.56682
plus TSSweak	1	4.99731
plus TSSweak	1	5.09367
plus TSSweak	1	3.60118
plus TSSweak	1	5.48642
plus TSSweak	1	3.85003
plus TSSweak	1	2.53184
plus TSSweak	1	4.56594
plus TSSweak	1	3.94105
plus TSSweak	1	2.83284
plus TSSweak	1	3.84946
plus TSSweak	1	4.19429
plus TSSweak	1	4.92317
plus TSSweak	1	7.03919
plus TSSweak	1	6.10895
plus TSSweak	1	4.03504
plus TSSweak	1	5.87979
plus TSSweak	1	4.93218
plus TSSweak	1	2.28437
plus TSSweak	1	4.05145
plus TSSweak	1	3.08413
plus TSSweak	1	3.93221
plus TSSweak	1	4.30974
plus TSSweak	1	2.89359
plus TSSweak	1	5.23039
plus TSSweak	1	5.06218
plus TSSweak	1	4.37487
plus TSSweak	1	4.76192
plus TSSweak	1	4.31619
plus TSSweak	1	4.52687
plus TSSweak	1	3.96497
plus TSSweak	1	2.92894
plus TSSweak	1	4.00348
plus TSSweak	1	4.63029
plus TSSweak	1	3.29528
plus TSSweak	1	3.63516
plus TSSweak	1	4.13074
plus TSSweak	1	3.03654
plus TSSweak	1	4.76278
plus TSSweak	1	6.51885
plus TSSweak	1	2.76518
plus TSSweak	1	5.81598
plus TSSweak	1	3.68682
plus TSSweak	1	2.59388
plus TSSweak	1	3.88616
plus TSSweak	1	3.16354
plus TSSweak	1	6.0688
plus TSSweak	1	4.75607
plus TSSweak	1	2.99348
plus TSSweak	1	3.34055
plus TSSweak	1	2.97096
plus TSSweak	1	3.37836
plus TSSweak	1	3.24653
plus TSSweak	1	8.69704
plus TSSweak	1	3.64785
plus TSSweak	1	5.14227
plus TSSweak	1	3.69534
plus TSSweak	1	3.1717
plus TSSweak	1	2.64267
plus TSSweak	1	2.74948
plus TSSweak	1	7.14543
plus TSSweak	1	5.66437
plus TSSweak	1	3.5934
plus TSSweak	1	5.79417
plus TSSweak	1	4.19548
plus TSSweak	1	6.70173
plus TSSweak	1	5.11553
plus TSSweak	1	5.10861
plus TSSweak	1	3.62145
plus TSSweak	1	5.24153
plus TSSweak	1	7.63588
plus TSSweak	1	5.9403
plus TSSweak	1	3.12431
plus TSSweak	1	3.91577
plus TSSweak	1	5.04505
plus TSSweak	1	8.35501
plus TSSweak	1	2.72619
plus TSSweak	1	2.50497
plus TSSweak	1	3.59647
plus TSSweak	1	3.83136
plus TSSweak	1	3.99806
plus TSSweak	1	3.61082
plus TSSweak	1	3.90145
plus TSSweak	1	4.71416
plus TSSweak	1	2.59625
plus TSSweak	1	3.27679
plus TSSweak	1	3.50219
plus TSSweak	1	3.87157
plus TSSweak	1	6.53271
plus TSSweak	1	4.0603
plus TSSweak	1	4.2076
plus TSSweak	1	7.53834
plus TSSweak	1	7.28695
plus TSSweak	1	3.64343
plus TSSweak	1	2.64219
plus TSSweak	1	5.05672
plus TSSweak	1	7.72195
plus TSSweak	1	5.75499
plus TSSweak	1	6.27104
plus TSSweak	1	3.49603
plus TSSweak	1	5.19887
plus TSSweak	1	2.69188
plus TSSweak	1	3.80312
plus TSSweak	1	5.14407
plus TSSweak	1	3.20804
plus TSSweak	1	6.36699
plus TSSweak	1	3.28314
plus TSSweak	1	5.19584
plus TSSweak	1	3.25038
plus TSSweak	1	4.80046
plus TSSweak	1	3.00793
plus TSSweak	1	4.24732
plus TSSweak	1	6.67412
plus TSSweak	1	5.12407
plus TSSweak	1	5.96732
plus TSSweak	1	3.43961
plus TSSweak	1	3.00456
plus TSSweak	1	3.85141
plus TSSweak	1	4.64396
plus TSSweak	1	4.50484
plus TSSweak	1	5.71341
plus TSSweak	1	3.79783
plus TSSweak	1	3.69649
plus TSSweak	1	4.19649
plus TSSweak	1	4.78228
plus TSSweak	1	5.46724
plus TSSweak	1	4.6367
plus TSSweak	1	3.39775
plus TSSweak	1	2.90156
plus TSSweak	1	6.36906
plus TSSweak	1	3.31218
plus TSSweak	1	3.80909
plus TSSweak	1	6.12624
plus TSSweak	1	3.90484
plus TSSweak	1	3.3075
plus TSSweak	1	3.80662
plus TSSweak	1	2.44027
plus TSSweak	1	6.62524
plus TSSweak	1	4.21861
plus TSSweak	1	2.66605
plus TSSweak	1	3.77698
plus TSSweak	1	3.522
plus TSSweak	1	4.79039
plus TSSweak	1	5.31962
plus TSSweak	1	5.92603
plus TSSweak	1	3.14831
plus TSSweak	1	2.80026
plus TSSweak	1	3.78364
plus TSSweak	1	6.20237
plus TSSweak	1	2.82102
plus TSSweak	1	3.49516
plus TSSweak	1	2.54783
plus TSSweak	1	6.71001
plus TSSweak	1	4.3263
plus TSSweak	1	8.01156
plus TSSweak	1	4.0693
plus TSSweak	1	6.04706
plus TSSweak	1	4.08562
plus TSSweak	1	4.11319
plus TSSweak	1	3.13478
plus TSSweak	1	5.0644
plus TSSweak	1	3.05517
plus TSSweak	1	3.19361
plus TSSweak	1	6.75465
plus TSSweak	1	6.55679
plus TSSweak	1	6.42951
plus TSSweak	1	4.38274
plus TSSweak	1	4.79027
plus TSSweak	1	7.92823
plus TSSweak	1	3.94676
plus TSSweak	1	5.61012
plus TSSweak	1	2.48445
plus TSSweak	1	5.35864
plus TSSweak	1	3.2173
plus TSSweak	1	6.14281
plus TSSweak	1	4.33235
plus TSSweak	1	4.49744
plus TSSweak	1	5.45338
plus TSSweak	1	4.52301
plus TSSweak	1	2.88393
plus TSSweak	1	3.79597
plus TSSweak	1	5.37191
plus TSSweak	1	5.14
plus TSSweak	1	4.47929
plus TSSweak	1	3.19929
plus TSSweak	1	3.17324
plus TSSweak	1	7.48445
plus TSSweak	1	3.27233
plus TSSweak	1	4.4003
plus TSSweak	1	5.88713
plus TSSweak	1	4.96007
plus TSSweak	1	5.44964
plus TSSweak	1	5.33284
plus TSSweak	1	6.47589
plus TSSweak	1	3.23912
plus TSSweak	1	4.58263
plus TSSweak	1	5.61337
plus TSSweak	1	3.94255
plus TSSweak	1	3.61086
plus TSSweak	1	3.71066
plus TSSweak	1	5.13403
plus TSSweak	1	4.19077
plus TSSweak	1	2.82705
plus TSSweak	1	3.95293
plus TSSweak	1	3.82261
plus TSSweak	1	4.81629
plus TSSweak	1	5.87287
plus TSSweak	1	4.89422
plus TSSweak	1	2.6248
plus TSSweak	1	3.65331
plus TSSweak	1	2.40996
plus TSSweak	1	2.8983
plus TSSweak	1	2.78389
plus TSSweak	1	2.87845
plus TSSweak	1	3.37943
plus TSSweak	2	3.58703
plus TSSweak	2	4.15941
plus TSSweak	2	4.20018
plus TSSweak	2	2.59956
plus TSSweak	2	3.17027
plus TSSweak	2	3.34537
plus TSSweak	2	2.97394
plus TSSweak	2	2.563
plus TSSweak	2	2.3446
plus TSSweak	2	2.53358
plus TSSweak	2	2.32455
plus TSSweak	2	2.52437
plus TSSweak	2	3.34288
plus TSSweak	2	3.83976
plus TSSweak	2	5.46295
plus TSSweak	2	3.03582
plus TSSweak	2	3.89579
plus TSSweak	2	3.08417
plus TSSweak	2	3.06099
plus TSSweak	2	3.56909
plus TSSweak	2	4.15791
plus TSSweak	2	3.10436
plus TSSweak	2	3.73189
plus TSSweak	2	2.68989
plus TSSweak	2	3.10464
plus TSSweak	2	2.75993
plus TSSweak	2	3.13571
plus TSSweak	2	3.1028
plus TSSweak	2	3.92185
plus TSSweak	2	2.08519
plus TSSweak	2	2.44095
plus TSSweak	2	4.05767
plus TSSweak	2	5.51304
plus TSSweak	2	3.71763
plus TSSweak	2	5.33231
plus TSSweak	2	2.51459
plus TSSweak	2	3.20644
plus TSSweak	2	3.91894
plus TSSweak	2	3.24414
plus TSSweak	2	3.45498
plus TSSweak	2	4.71686
plus TSSweak	2	2.63735
plus TSSweak	2	3.52922
plus TSSweak	2	2.86949
plus TSSweak	2	5.32066
plus TSSweak	2	3.44859
plus TSSweak	2	3.79131
plus TSSweak	2	2.88606
plus TSSweak	2	2.85109
plus TSSweak	2	3.56492
plus TSSweak	2	4.60136
plus TSSweak	2	2.63698
plus TSSweak	2	2.67644
plus TSSweak	2	2.03342
plus TSSweak	2	3.17717
plus TSSweak	2	4.08239
plus TSSweak	2	3.13335
plus TSSweak	2	2.56116
plus TSSweak	2	2.74173
plus TSSweak	2	2.18489
plus TSSweak	2	3.48434
plus TSSweak	2	2.62439
plus TSSweak	2	2.34601
plus TSSweak	2	2.32488
plus TSSweak	2	3.23831
plus TSSweak	2	2.25223
plus TSSweak	2	2.54361
plus TSSweak	2	2.78028
plus TSSweak	2	4.9385
plus TSSweak	2	1.95316
plus TSSweak	2	4.13438
plus TSSweak	2	3.47127
plus TSSweak	2	3.16931
plus TSSweak	2	4.47254
plus TSSweak	2	2.66653
plus TSSweak	2	3.20085
plus TSSweak	2	2.58376
plus TSSweak	2	3.50096
plus TSSweak	2	4.15506
plus TSSweak	2	4.10157
plus TSSweak	2	2.52562
plus TSSweak	2	3.21779
plus TSSweak	2	4.09392
plus TSSweak	2	3.35755
plus TSSweak	2	2.39909
plus TSSweak	2	2.61566
plus TSSweak	2	2.82365
plus TSSweak	2	3.75958
plus TSSweak	2	3.97818
plus TSSweak	2	3.76305
plus TSSweak	2	3.7819
plus TSSweak	2	3.34601
plus TSSweak	2	2.31209
plus TSSweak	2	2.55792
plus TSSweak	2	4.12943
plus TSSweak	2	3.58794
plus TSSweak	2	2.93495
plus TSSweak	2	2.43275
plus TSSweak	2	2.92277
plus TSSweak	2	4.98166
plus TSSweak	2	4.91865
plus TSSweak	2	2.2934
plus TSSweak	2	2.93656
plus TSSweak	2	3.65789
plus TSSweak	2	3.06396
plus TSSweak	2	3.00228
plus TSSweak	2	3.32206
plus TSSweak	2	3.4129
plus TSSweak	2	4.63371
plus TSSweak	2	3.31137
plus TSSweak	2	2.42124
plus TSSweak	2	2.4695
plus TSSweak	2	3.11997
plus TSSweak	2	2.81281
plus TSSweak	2	3.04069
plus TSSweak	2	2.96501
plus TSSweak	2	4.0763
plus TSSweak	2	5.33176
plus TSSweak	2	4.73628
plus TSSweak	2	3.30455
plus TSSweak	2	3.23412
plus TSSweak	2	3.51836
plus TSSweak	2	3.70617
plus TSSweak	2	2.44872
plus TSSweak	2	3.45139
plus TSSweak	2	3.62789
plus TSSweak	2	4.95303
plus TSSweak	2	4.27122
plus TSSweak	2	3.10581
plus TSSweak	2	3.20669
plus TSSweak	2	3.71957
plus TSSweak	2	2.25295
plus TSSweak	2	3.92567
plus TSSweak	2	3.53877
plus TSSweak	2	3.8187
plus TSSweak	2	3.56802
plus TSSweak	2	4.47699
plus TSSweak	2	3.5027
plus TSSweak	2	2.76738
plus TSSweak	2	3.18805
plus TSSweak	2	5.24649
plus TSSweak	2	2.25202
plus TSSweak	2	2.83886
plus TSSweak	2	3.88907
plus TSSweak	2	2.741
plus TSSweak	2	3.83347
plus TSSweak	2	3.30095
plus TSSweak	2	4.15914
plus TSSweak	2	5.12965
plus TSSweak	2	3.87889
plus TSSweak	2	2.94224
plus TSSweak	2	2.58375
plus TSSweak	2	3.24428
plus TSSweak	2	4.66147
plus TSSweak	2	2.76405
plus TSSweak	2	3.24574
plus TSSweak	2	4.4604
plus TSSweak	2	4.03235
plus TSSweak	2	4.5761
plus TSSweak	2	2.76803
plus TSSweak	2	2.57771
plus TSSweak	2	4.25468
plus TSSweak	2	4.81444
plus TSSweak	2	2.561
plus TSSweak	2	3.24655
plus TSSweak	2	2.77956
plus TSSweak	2	2.04325
plus TSSweak	2	3.02602
plus TSSweak	2	4.11619
plus TSSweak	2	4.01807
plus TSSweak	2	2.4772
plus TSSweak	2	5.2255
plus TSSweak	2	3.79564
plus TSSweak	2	4.51436
plus TSSweak	2	4.76612
plus TSSweak	2	1.85041
plus TSSweak	2	3.35794
plus TSSweak	2	2.27237
plus TSSweak	2	3.17246
plus TSSweak	2	2.92669
plus TSSweak	2	3.06667
plus TSSweak	2	2.26059
plus TSSweak	2	3.46641
plus TSSweak	2	3.58405
plus TSSweak	2	2.51292
plus TSSweak	2	2.07314
plus TSSweak	2	3.71942
plus TSSweak	2	3.24961
plus TSSweak	2	4.00891
plus TSSweak	2	2.65899
plus TSSweak	2	3.46229
plus TSSweak	2	2.99526
plus TSSweak	2	2.86406
plus TSSweak	2	3.85777
plus TSSweak	2	3.14422
plus TSSweak	2	2.21381
plus TSSweak	2	2.2549
plus TSSweak	2	2.62511
plus TSSweak	2	4.00583
plus TSSweak	2	2.99842
plus TSSweak	2	3.93567
plus TSSweak	2	2.54495
plus TSSweak	2	3.26683
plus TSSweak	2	3.13438
plus TSSweak	2	3.23991
plus TSSweak	2	2.23319
plus TSSweak	2	2.53312
plus TSSweak	2	3.15686
plus TSSweak	2	2.79107
plus TSSweak	2	2.80176
plus TSSweak	2	2.69608
plus TSSweak	2	3.08946
plus TSSweak	2	2.95837
plus TSSweak	2	4.03672
plus TSSweak	2	2.08991
plus TSSweak	2	4.15984
plus TSSweak	2	4.97431
plus TSSweak	2	3.84861
plus TSSweak	2	2.76878
plus TSSweak	2	3.679
plus TSSweak	2	3.40654
plus TSSweak	2	3.68538
plus TSSweak	2	2.96666
plus TSSweak	2	2.87245
plus TSSweak	3	4.12996
plus TSSweak	3	4.66272
plus TSSweak	3	3.38764
plus TSSweak	3	3.92793
plus TSSweak	3	2.73338
plus TSSweak	3	2.44467
plus TSSweak	3	2.37315
plus TSSweak	3	3.48789
plus TSSweak	3	3.05073
plus TSSweak	3	2.76384
plus TSSweak	3	2.63211
plus TSSweak	3	3.54912
plus TSSweak	3	3.69565
plus TSSweak	3	4.29753
plus TSSweak	3	2.67831
plus TSSweak	3	3.01765
plus TSSweak	3	2.67147
plus TSSweak	3	3.78774
plus TSSweak	3	3.65878
plus TSSweak	3	3.42227
plus TSSweak	3	3.68267
plus TSSweak	3	3.68131
plus TSSweak	3	2.73344
plus TSSweak	3	2.34727
plus TSSweak	3	3.63358
plus TSSweak	3	2.8723
plus TSSweak	3	2.90336
plus TSSweak	3	2.724
plus TSSweak	3	3.72909
plus TSSweak	3	4.31034
plus TSSweak	3	2.59127
plus TSSweak	3	2.67702
plus TSSweak	3	4.40605
plus TSSweak	3	3.20547
plus TSSweak	3	3.38853
plus TSSweak	3	3.61042
plus TSSweak	3	4.48411
plus TSSweak	3	4.49853
plus TSSweak	3	4.01362
plus TSSweak	3	4.92915
plus TSSweak	3	3.41773
plus TSSweak	3	2.72253
plus TSSweak	3	4.96117
plus TSSweak	3	3.05888
plus TSSweak	3	3.63873
plus TSSweak	3	4.69687
plus TSSweak	3	5.14855
plus TSSweak	3	5.37159
plus TSSweak	3	4.75698
plus TSSweak	3	3.66832
plus TSSweak	3	3.94948
plus TSSweak	3	4.36539
plus TSSweak	3	3.96234
plus TSSweak	3	6.93584
plus TSSweak	3	3.88807
plus TSSweak	3	2.69906
plus TSSweak	3	4.72535
plus TSSweak	3	4.84438
plus TSSweak	3	4.18402
plus TSSweak	3	2.50491
plus TSSweak	3	2.55056
plus TSSweak	3	3.83125
plus TSSweak	3	3.15556
plus TSSweak	3	4.16907
plus TSSweak	3	3.25932
plus TSSweak	3	5.69138
plus TSSweak	3	2.41963
plus TSSweak	3	4.66756
plus TSSweak	3	5.43722
plus TSSweak	3	2.09493
plus TSSweak	3	4.5324
plus TSSweak	3	3.30755
plus TSSweak	3	5.39938
plus TSSweak	3	2.63906
plus TSSweak	3	2.64413
plus TSSweak	3	2.95199
plus TSSweak	3	3.81407
plus TSSweak	3	3.79291
plus TSSweak	3	3.29941
plus TSSweak	3	5.05709
plus TSSweak	3	5.88545
plus TSSweak	3	2.79098
plus TSSweak	3	4.34475
plus TSSweak	3	2.80784
plus TSSweak	3	4.08843
plus TSSweak	3	5.21457
plus TSSweak	3	3.30404
plus TSSweak	3	4.66286
plus TSSweak	3	3.06502
plus TSSweak	3	3.50459
plus TSSweak	3	2.49286
plus TSSweak	3	4.57873
plus TSSweak	3	5.84459
plus TSSweak	3	3.75763
plus TSSweak	3	3.54744
plus TSSweak	3	2.58878
plus TSSweak	3	4.14653
plus TSSweak	3	3.07414
plus TSSweak	3	2.34802
plus TSSweak	3	3.91208
plus TSSweak	3	3.96918
plus TSSweak	3	4.66574
plus TSSweak	3	3.53511
plus TSSweak	3	6.01313
plus TSSweak	3	5.11529
plus TSSweak	3	3.2944
plus TSSweak	3	2.92782
plus TSSweak	3	4.68758
plus TSSweak	3	4.66315
plus TSSweak	3	3.51022
plus TSSweak	3	2.28925
plus TSSweak	3	4.95074
plus TSSweak	3	5.29759
plus TSSweak	3	4.75032
plus TSSweak	3	3.27248
plus TSSweak	3	2.80042
plus TSSweak	3	4.72977
plus TSSweak	3	2.71191
plus TSSweak	3	3.73864
plus TSSweak	3	3.2301
plus TSSweak	3	4.53904
plus TSSweak	3	4.41271
plus TSSweak	3	4.77485
plus TSSweak	3	4.50284
plus TSSweak	3	2.71949
plus TSSweak	3	2.45604
plus TSSweak	3	2.78773
plus TSSweak	3	4.91574
plus TSSweak	3	2.52017
plus TSSweak	3	3.64604
plus TSSweak	3	4.0907
plus TSSweak	3	5.1975
plus TSSweak	3	6.56445
plus TSSweak	3	3.65467
plus TSSweak	3	2.9043
plus TSSweak	3	2.85828
plus TSSweak	3	3.00879
plus TSSweak	3	5.1025
plus TSSweak	3	3.56728
plus TSSweak	3	3.51567
plus TSSweak	3	3.29676
plus TSSweak	3	2.29218
[truncated: 98 more rows]

## Sheet: Fig.1f
Fig.1f
MS2 burst frequency
	Replicate	(times)
No TSS	1	9
No TSS	1	8
No TSS	1	8
No TSS	1	5
No TSS	1	5
No TSS	1	5
No TSS	1	4
No TSS	1	5
No TSS	1	6
No TSS	1	5
No TSS	1	6
No TSS	1	5
No TSS	1	4
No TSS	1	9
No TSS	1	5
No TSS	1	5
No TSS	1	5
No TSS	1	3
No TSS	1	8
No TSS	1	6
No TSS	1	7
No TSS	1	4
No TSS	1	6
No TSS	1	4
No TSS	1	6
No TSS	1	3
No TSS	1	8
No TSS	1	6
No TSS	1	4
No TSS	1	5
No TSS	1	6
No TSS	1	4
No TSS	1	6
No TSS	1	9
No TSS	1	2
No TSS	1	5
No TSS	1	4
No TSS	1	4
No TSS	1	6
No TSS	1	3
No TSS	1	4
No TSS	1	5
No TSS	1	5
No TSS	1	3
No TSS	1	4
No TSS	1	6
No TSS	1	6
No TSS	1	7
No TSS	1	6
No TSS	1	5
No TSS	1	8
No TSS	1	6
No TSS	1	5
No TSS	1	6
No TSS	1	5
No TSS	1	6
No TSS	1	9
No TSS	1	6
No TSS	1	6
No TSS	1	4
No TSS	1	5
No TSS	1	4
No TSS	1	7
No TSS	1	7
No TSS	1	4
No TSS	1	8
No TSS	1	5
No TSS	1	3
No TSS	1	7
No TSS	1	5
No TSS	1	6
No TSS	1	9
No TSS	1	7
No TSS	1	4
No TSS	1	8
No TSS	1	6
No TSS	1	8
No TSS	1	6
No TSS	1	6
No TSS	1	9
No TSS	1	7
No TSS	1	6
No TSS	1	3
No TSS	1	0
No TSS	1	6
No TSS	1	4
No TSS	1	5
No TSS	1	7
No TSS	1	4
No TSS	1	5
No TSS	1	6
No TSS	1	4
No TSS	1	7
No TSS	1	6
No TSS	1	5
No TSS	1	9
No TSS	1	4
No TSS	1	7
No TSS	1	5
No TSS	1	7
No TSS	1	7
No TSS	1	6
No TSS	1	8
No TSS	1	8
No TSS	1	7
No TSS	1	4
No TSS	1	6
No TSS	1	6
No TSS	1	7
No TSS	1	6
No TSS	1	6
No TSS	1	4
No TSS	1	7
No TSS	1	3
No TSS	1	8
No TSS	1	8
No TSS	1	5
No TSS	1	5
No TSS	1	7
No TSS	1	8
No TSS	1	5
No TSS	1	5
No TSS	1	7
No TSS	1	6
No TSS	1	6
No TSS	1	6
No TSS	1	7
No TSS	1	7
No TSS	1	2
No TSS	1	7
No TSS	1	8
No TSS	1	6
No TSS	1	7
No TSS	1	5
No TSS	1	7
No TSS	1	5
No TSS	1	6
No TSS	1	7
No TSS	1	6
No TSS	1	5
No TSS	1	6
No TSS	1	6
No TSS	1	8
No TSS	1	4
No TSS	1	7
No TSS	1	5
No TSS	1	7
No TSS	1	6
No TSS	1	7
No TSS	1	7
No TSS	1	4
No TSS	1	4
No TSS	1	8
No TSS	1	8
No TSS	1	7
No TSS	1	5
No TSS	1	7
No TSS	1	7
No TSS	1	5
No TSS	1	7
No TSS	1	7
No TSS	1	4
No TSS	1	5
No TSS	1	7
No TSS	1	6
No TSS	1	6
No TSS	1	6
No TSS	1	4
No TSS	1	4
No TSS	1	1
No TSS	1	6
No TSS	1	7
No TSS	1	6
No TSS	1	6
No TSS	1	6
No TSS	1	5
No TSS	1	5
No TSS	1	5
No TSS	1	6
No TSS	1	4
No TSS	1	5
No TSS	1	5
No TSS	1	4
No TSS	1	6
No TSS	1	6
No TSS	1	5
No TSS	1	7
No TSS	1	4
No TSS	1	7
No TSS	1	5
No TSS	1	6
No TSS	1	8
No TSS	1	2
No TSS	1	6
No TSS	1	4
No TSS	1	5
No TSS	1	4
No TSS	1	5
No TSS	1	5
No TSS	1	3
No TSS	1	3
No TSS	1	3
No TSS	1	5
No TSS	1	7
No TSS	1	1
No TSS	1	7
No TSS	1	6
No TSS	1	5
No TSS	1	6
No TSS	1	8
No TSS	1	4
No TSS	1	1
No TSS	1	4
No TSS	1	4
No TSS	1	4
No TSS	1	4
No TSS	1	1
No TSS	1	4
No TSS	1	4
No TSS	1	2
No TSS	1	2
No TSS	1	4
No TSS	1	3
No TSS	1	2
No TSS	1	2
No TSS	1	3
No TSS	2	0
No TSS	2	0
No TSS	2	4
No TSS	2	0
No TSS	2	2
No TSS	2	3
No TSS	2	3
No TSS	2	0
No TSS	2	3
No TSS	2	0
No TSS	2	4
No TSS	2	0
No TSS	2	5
No TSS	2	4
No TSS	2	7
No TSS	2	6
No TSS	2	2
No TSS	2	3
No TSS	2	3
No TSS	2	7
No TSS	2	5
No TSS	2	2
No TSS	2	4
No TSS	2	5
No TSS	2	5
No TSS	2	2
No TSS	2	2
No TSS	2	2
No TSS	2	5
No TSS	2	5
No TSS	2	4
No TSS	2	4
No TSS	2	4
No TSS	2	3
No TSS	2	3
No TSS	2	8
No TSS	2	5
No TSS	2	4
No TSS	2	7
No TSS	2	4
No TSS	2	7
No TSS	2	5
No TSS	2	3
No TSS	2	6
No TSS	2	5
No TSS	2	3
No TSS	2	3
No TSS	2	6
No TSS	2	6
No TSS	2	6
No TSS	2	7
No TSS	2	7
No TSS	2	4
No TSS	2	4
No TSS	2	5
No TSS	2	8
No TSS	2	6
No TSS	2	8
No TSS	2	3
No TSS	2	6
No TSS	2	3
No TSS	2	4
No TSS	2	4
No TSS	2	6
No TSS	2	5
No TSS	2	5
No TSS	2	6
No TSS	2	5
No TSS	2	8
No TSS	2	5
No TSS	2	5
No TSS	2	7
No TSS	2	8
No TSS	2	5
No TSS	2	5
No TSS	2	8
No TSS	2	5
No TSS	2	6
No TSS	2	6
No TSS	2	7
No TSS	2	4
No TSS	2	7
No TSS	2	4
No TSS	2	6
No TSS	2	8
No TSS	2	7
No TSS	2	7
No TSS	2	5
No TSS	2	3
No TSS	2	1
No TSS	2	4
No TSS	2	6
No TSS	2	7
No TSS	2	5
No TSS	2	7
No TSS	2	6
No TSS	2	6
No TSS	2	6
No TSS	2	7
No TSS	2	7
No TSS	2	6
No TSS	2	6
No TSS	2	7
No TSS	2	6
No TSS	2	7
No TSS	2	7
No TSS	2	7
No TSS	2	5
No TSS	2	8
No TSS	2	8
No TSS	2	6
No TSS	2	5
No TSS	2	8
No TSS	2	10
No TSS	2	8
No TSS	2	9
No TSS	2	8
No TSS	2	9
No TSS	2	4
No TSS	2	3
No TSS	2	8
No TSS	2	5
No TSS	2	4
No TSS	2	7
No TSS	2	5
No TSS	2	8
No TSS	2	10
No TSS	2	9
No TSS	2	6
No TSS	2	1
No TSS	2	5
No TSS	2	10
No TSS	2	4
No TSS	2	5
No TSS	2	6
No TSS	2	7
No TSS	2	6
No TSS	2	5
No TSS	2	6
No TSS	2	6
No TSS	2	4
No TSS	2	7
No TSS	2	6
No TSS	2	3
No TSS	2	4
No TSS	2	6
No TSS	2	8
No TSS	2	6
No TSS	2	6
No TSS	2	6
No TSS	2	7
No TSS	2	5
No TSS	2	6
No TSS	2	4
No TSS	2	1
No TSS	2	6
No TSS	2	10
No TSS	2	3
No TSS	2	6
No TSS	2	9
No TSS	2	5
No TSS	2	6
No TSS	2	8
No TSS	2	4
No TSS	2	6
No TSS	2	8
No TSS	2	7
No TSS	2	7
No TSS	2	9
No TSS	2	4
No TSS	2	8
No TSS	2	6
No TSS	2	7
No TSS	2	8
No TSS	2	7
No TSS	2	5
No TSS	2	7
No TSS	2	9
No TSS	2	7
No TSS	2	8
No TSS	2	5
No TSS	2	9
No TSS	2	8
No TSS	2	0
No TSS	2	7
No TSS	2	7
No TSS	2	8
No TSS	2	6
No TSS	2	3
No TSS	2	6
No TSS	2	7
No TSS	2	3
No TSS	2	6
No TSS	2	7
No TSS	2	7
No TSS	2	6
No TSS	2	4
No TSS	2	5
No TSS	2	8
No TSS	2	6
No TSS	2	7
No TSS	2	4
No TSS	2	6
No TSS	2	7
No TSS	2	5
No TSS	2	12
No TSS	2	4
No TSS	2	7
No TSS	2	6
No TSS	2	5
No TSS	2	5
No TSS	2	6
No TSS	2	4
No TSS	2	5
No TSS	2	2
No TSS	2	5
No TSS	2	4
No TSS	2	6
No TSS	2	6
No TSS	2	4
No TSS	2	2
No TSS	2	4
No TSS	2	6
No TSS	2	6
No TSS	2	2
No TSS	2	2
No TSS	2	5
No TSS	2	1
No TSS	3	2
No TSS	3	4
No TSS	3	4
No TSS	3	8
No TSS	3	2
No TSS	3	5
No TSS	3	3
No TSS	3	4
No TSS	3	4
No TSS	3	5
No TSS	3	7
No TSS	3	5
No TSS	3	1
No TSS	3	4
No TSS	3	6
No TSS	3	6
No TSS	3	4
No TSS	3	5
No TSS	3	6
No TSS	3	7
No TSS	3	4
No TSS	3	4
No TSS	3	6
No TSS	3	6
No TSS	3	5
No TSS	3	6
No TSS	3	5
No TSS	3	5
No TSS	3	0
No TSS	3	4
No TSS	3	5
No TSS	3	4
No TSS	3	6
No TSS	3	2
No TSS	3	3
No TSS	3	5
No TSS	3	7
No TSS	3	5
No TSS	3	4
No TSS	3	5
No TSS	3	5
No TSS	3	7
No TSS	3	5
No TSS	3	5
No TSS	3	4
No TSS	3	4
No TSS	3	2
No TSS	3	5
No TSS	3	6
No TSS	3	5
No TSS	3	5
No TSS	3	6
No TSS	3	4
No TSS	3	6
No TSS	3	5
No TSS	3	7
No TSS	3	0
No TSS	3	4
No TSS	3	6
No TSS	3	5
No TSS	3	6
No TSS	3	6
No TSS	3	5
No TSS	3	5
No TSS	3	7
No TSS	3	7
No TSS	3	5
No TSS	3	7
No TSS	3	8
No TSS	3	5
No TSS	3	1
No TSS	3	6
No TSS	3	5
No TSS	3	6
No TSS	3	2
No TSS	3	7
No TSS	3	7
No TSS	3	5
No TSS	3	6
No TSS	3	2
No TSS	3	5
No TSS	3	6
No TSS	3	9
No TSS	3	7
No TSS	3	6
No TSS	3	7
No TSS	3	6
No TSS	3	7
No TSS	3	7
No TSS	3	2
No TSS	3	5
No TSS	3	3
No TSS	3	6
No TSS	3	6
No TSS	3	6
No TSS	3	8
No TSS	3	6
No TSS	3	9
No TSS	3	6
No TSS	3	5
No TSS	3	8
No TSS	3	7
No TSS	3	7
No TSS	3	3
No TSS	3	4
No TSS	3	7
No TSS	3	4
No TSS	3	3
No TSS	3	4
No TSS	3	6
No TSS	3	7
No TSS	3	5
No TSS	3	7
No TSS	3	5
No TSS	3	6
No TSS	3	6
No TSS	3	5
No TSS	3	4
No TSS	3	7
No TSS	3	5
No TSS	3	5
No TSS	3	6
No TSS	3	7
No TSS	3	6
No TSS	3	5
No TSS	3	6
No TSS	3	6
No TSS	3	4
No TSS	3	4
No TSS	3	6
No TSS	3	7
No TSS	3	5
No TSS	3	4
No TSS	3	7
No TSS	3	4
No TSS	3	4
No TSS	3	3
No TSS	3	9
No TSS	3	7
No TSS	3	3
No TSS	3	6
No TSS	3	5
No TSS	3	5
No TSS	3	5
No TSS	3	4
No TSS	3	0
No TSS	3	4
No TSS	3	6
No TSS	3	5
No TSS	3	4
No TSS	3	6
No TSS	3	7
No TSS	3	5
No TSS	3	7
No TSS	3	4
No TSS	3	7
No TSS	3	3
No TSS	3	4
No TSS	3	4
No TSS	3	7
No TSS	3	9
No TSS	3	7
No TSS	3	7
No TSS	3	6
No TSS	3	3
No TSS	3	7
No TSS	3	8
No TSS	3	3
No TSS	3	6
No TSS	3	7
No TSS	3	4
No TSS	3	7
No TSS	3	5
No TSS	3	5
No TSS	3	2
No TSS	3	6
No TSS	3	6
No TSS	3	4
No TSS	3	5
No TSS	3	5
No TSS	3	3
No TSS	3	4
No TSS	3	3
No TSS	3	6
No TSS	3	6
No TSS	3	4
No TSS	3	8
No TSS	3	5
No TSS	3	6
No TSS	3	6
No TSS	3	4
No TSS	3	5
No TSS	3	3
No TSS	3	6
No TSS	3	7
No TSS	3	0
No TSS	3	6
No TSS	3	2
No TSS	3	3
No TSS	3	5
No TSS	3	5
No TSS	3	8
No TSS	3	3
No TSS	3	4
No TSS	3	6
No TSS	3	5
No TSS	3	5
No TSS	3	6
No TSS	3	4
No TSS	3	4
No TSS	3	5
No TSS	3	5
No TSS	3	3
No TSS	3	5
No TSS	3	1
No TSS	3	3
No TSS	3	4
No TSS	3	4
No TSS	3	4
No TSS	3	6
No TSS	3	6
No TSS	3	5
plus TSS	1	1
plus TSS	1	1
plus TSS	1	0
plus TSS	1	0
plus TSS	1	1
plus TSS	1	0
plus TSS	1	0
plus TSS	1	0
plus TSS	1	0
plus TSS	1	0
plus TSS	1	1
plus TSS	1	0
plus TSS	1	0
plus TSS	1	2
plus TSS	1	0
plus TSS	1	0
plus TSS	1	4
plus TSS	1	0
plus TSS	1	0
plus TSS	1	0
plus TSS	1	0
plus TSS	1	0
plus TSS	1	0
plus TSS	1	1
plus TSS	1	4
plus TSS	1	0
plus TSS	1	0
plus TSS	1	1
plus TSS	1	0
plus TSS	1	2
plus TSS	1	0
plus TSS	1	0
plus TSS	1	0
plus TSS	1	0
plus TSS	1	0
plus TSS	1	1
plus TSS	1	0
plus TSS	1	0
plus TSS	1	1
plus TSS	1	0
plus TSS	1	0
plus TSS	1	0
plus TSS	1	2
plus TSS	1	3
plus TSS	1	1
plus TSS	1	0
plus TSS	1	0
plus TSS	1	0
plus TSS	1	0
plus TSS	1	0
plus TSS	1	1
plus TSS	1	1
plus TSS	1	0
plus TSS	1	2
plus TSS	1	1
plus TSS	1	0
plus TSS	1	3
plus TSS	1	2
plus TSS	1	0
plus TSS	1	0
plus TSS	1	1
plus TSS	1	0
plus TSS	1	1
plus TSS	1	2
plus TSS	1	0
plus TSS	1	0
plus TSS	1	0
plus TSS	1	2
plus TSS	1	0
plus TSS	1	0
plus TSS	1	0
plus TSS	1	0
plus TSS	1	0
plus TSS	1	1
plus TSS	1	3
plus TSS	1	0
plus TSS	1	1
plus TSS	1	0
plus TSS	1	1
plus TSS	1	1
plus TSS	1	0
plus TSS	1	3
plus TSS	1	0
plus TSS	1	0
plus TSS	1	2
plus TSS	1	0
plus TSS	1	1
plus TSS	1	1
plus TSS	1	0
plus TSS	1	0
plus TSS	1	1
plus TSS	1	0
plus TSS	1	0
plus TSS	1	0
plus TSS	1	0
plus TSS	1	4
plus TSS	1	2
plus TSS	1	3
plus TSS	1	2
plus TSS	1	2
plus TSS	1	0
plus TSS	1	1
plus TSS	1	3
plus TSS	1	0
plus TSS	1	0
plus TSS	1	0
plus TSS	1	0
plus TSS	1	1
plus TSS	1	0
plus TSS	1	0
plus TSS	1	0
plus TSS	1	0
plus TSS	1	1
plus TSS	1	0
plus TSS	1	0
plus TSS	1	0
plus TSS	1	1
plus TSS	1	0
plus TSS	1	0
plus TSS	1	5
plus TSS	1	0
plus TSS	1	1
plus TSS	1	1
plus TSS	1	0
plus TSS	1	1
plus TSS	1	1
plus TSS	1	0
plus TSS	1	0
plus TSS	1	0
plus TSS	1	0
plus TSS	1	0
plus TSS	1	3
plus TSS	1	4
plus TSS	1	1
plus TSS	1	1
plus TSS	1	1
plus TSS	1	0
plus TSS	1	0
plus TSS	1	4
plus TSS	1	1
plus TSS	1	0
plus TSS	1	1
plus TSS	1	0
plus TSS	1	0
plus TSS	1	2
plus TSS	1	1
plus TSS	1	1
plus TSS	1	0
plus TSS	1	0
plus TSS	1	0
plus TSS	1	0
plus TSS	1	1
plus TSS	1	2
plus TSS	1	0
plus TSS	1	1
plus TSS	1	0
plus TSS	1	0
plus TSS	1	0
plus TSS	1	0
plus TSS	1	0
plus TSS	1	0
plus TSS	1	3
plus TSS	1	1
plus TSS	1	0
plus TSS	1	3
plus TSS	1	1
plus TSS	1	3
plus TSS	1	1
plus TSS	1	0
plus TSS	1	0
plus TSS	1	0
plus TSS	1	0
plus TSS	1	0
plus TSS	1	0
plus TSS	1	1
plus TSS	1	0
plus TSS	1	0
plus TSS	1	0
plus TSS	1	0
plus TSS	1	0
plus TSS	1	0
plus TSS	1	1
plus TSS	1	1
plus TSS	1	0
plus TSS	1	2
plus TSS	1	0
plus TSS	1	0
plus TSS	1	2
plus TSS	1	0
plus TSS	1	0
plus TSS	1	0
plus TSS	1	0
plus TSS	1	1
plus TSS	1	2
plus TSS	1	3
plus TSS	1	1
plus TSS	1	1
plus TSS	1	1
plus TSS	1	0
plus TSS	1	1
plus TSS	1	0
plus TSS	1	0
plus TSS	1	0
plus TSS	1	2
plus TSS	1	0
plus TSS	1	0
plus TSS	1	0
plus TSS	1	3
plus TSS	1	1
plus TSS	1	1
plus TSS	1	0
plus TSS	1	1
plus TSS	1	0
plus TSS	1	1
plus TSS	1	2
plus TSS	1	2
plus TSS	1	2
plus TSS	1	0
plus TSS	1	0
plus TSS	1	0
plus TSS	1	0
plus TSS	1	0
plus TSS	1	0
plus TSS	1	0
plus TSS	1	2
plus TSS	1	0
plus TSS	1	2
plus TSS	1	0
plus TSS	1	0
plus TSS	1	0
plus TSS	1	0
plus TSS	1	0
plus TSS	1	0
plus TSS	1	0
plus TSS	1	2
plus TSS	1	0
plus TSS	1	0
plus TSS	1	2
plus TSS	1	3
plus TSS	1	0
plus TSS	1	1
plus TSS	1	0
plus TSS	1	1
plus TSS	1	0
plus TSS	1	0
plus TSS	1	0
plus TSS	1	0
plus TSS	1	0
plus TSS	1	0
plus TSS	1	0
plus TSS	1	1
plus TSS	1	1
plus TSS	1	0
plus TSS	1	0
plus TSS	1	0
plus TSS	1	0
plus TSS	1	1
plus TSS	2	0
plus TSS	2	0
plus TSS	2	0
plus TSS	2	0
plus TSS	2	0
plus TSS	2	0
plus TSS	2	0
plus TSS	2	0
plus TSS	2	0
plus TSS	2	2
plus TSS	2	4
plus TSS	2	1
plus TSS	2	0
plus TSS	2	1
plus TSS	2	0
plus TSS	2	0
plus TSS	2	0
plus TSS	2	2
plus TSS	2	0
plus TSS	2	2
plus TSS	2	0
plus TSS	2	0
plus TSS	2	2
plus TSS	2	2
plus TSS	2	0
plus TSS	2	2
plus TSS	2	0
plus TSS	2	0
plus TSS	2	3
plus TSS	2	0
plus TSS	2	0
plus TSS	2	0
plus TSS	2	2
plus TSS	2	0
plus TSS	2	1
plus TSS	2	1
plus TSS	2	1
plus TSS	2	1
plus TSS	2	0
plus TSS	2	2
plus TSS	2	0
plus TSS	2	3
plus TSS	2	2
plus TSS	2	2
plus TSS	2	2
plus TSS	2	3
plus TSS	2	0
plus TSS	2	1
plus TSS	2	1
plus TSS	2	0
plus TSS	2	1
plus TSS	2	2
plus TSS	2	0
plus TSS	2	1
plus TSS	2	1
plus TSS	2	0
plus TSS	2	1
plus TSS	2	1
plus TSS	2	1
plus TSS	2	0
plus TSS	2	0
plus TSS	2	1
plus TSS	2	2
plus TSS	2	0
plus TSS	2	0
plus TSS	2	1
plus TSS	2	0
plus TSS	2	1
plus TSS	2	0
plus TSS	2	0
plus TSS	2	0
plus TSS	2	3
plus TSS	2	1
plus TSS	2	1
plus TSS	2	1
plus TSS	2	0
plus TSS	2	0
plus TSS	2	0
plus TSS	2	0
plus TSS	2	0
plus TSS	2	0
plus TSS	2	2
plus TSS	2	2
plus TSS	2	0
plus TSS	2	4
plus TSS	2	1
plus TSS	2	0
plus TSS	2	2
plus TSS	2	1
plus TSS	2	0
plus TSS	2	0
plus TSS	2	0
plus TSS	2	0
plus TSS	2	2
plus TSS	2	0
plus TSS	2	2
plus TSS	2	0
plus TSS	2	0
plus TSS	2	0
plus TSS	2	3
plus TSS	2	0
plus TSS	2	0
plus TSS	2	0
plus TSS	2	0
plus TSS	2	3
plus TSS	2	0
plus TSS	2	3
plus TSS	2	7
plus TSS	2	2
plus TSS	2	0
plus TSS	2	4
plus TSS	2	0
plus TSS	2	2
plus TSS	2	3
plus TSS	2	0
plus TSS	2	0
plus TSS	2	5
plus TSS	2	0
plus TSS	2	4
plus TSS	2	0
plus TSS	2	1
plus TSS	2	4
plus TSS	2	1
plus TSS	2	0
plus TSS	2	2
plus TSS	2	1
plus TSS	2	1
plus TSS	2	1
plus TSS	2	0
plus TSS	2	0
plus TSS	2	6
plus TSS	2	1
plus TSS	2	0
plus TSS	2	0
plus TSS	2	1
plus TSS	2	1
plus TSS	2	1
plus TSS	2	2
plus TSS	2	1
plus TSS	2	0
plus TSS	2	0
plus TSS	2	0
plus TSS	2	0
plus TSS	2	3
plus TSS	2	0
plus TSS	2	0
plus TSS	2	2
plus TSS	2	0
plus TSS	2	1
plus TSS	2	4
plus TSS	2	0
plus TSS	2	0
plus TSS	2	0
plus TSS	2	0
plus TSS	2	0
plus TSS	2	0
plus TSS	2	1
plus TSS	2	0
plus TSS	2	0
plus TSS	2	1
plus TSS	2	2
plus TSS	2	1
plus TSS	2	0
plus TSS	2	1
plus TSS	2	1
plus TSS	2	1
plus TSS	2	0
plus TSS	2	0
plus TSS	2	0
plus TSS	2	1
plus TSS	2	1
plus TSS	2	6
plus TSS	2	0
plus TSS	2	3
plus TSS	2	2
plus TSS	2	1
plus TSS	2	3
plus TSS	2	0
plus TSS	2	2
plus TSS	2	0
plus TSS	2	2
plus TSS	2	1
plus TSS	2	0
plus TSS	2	0
plus TSS	2	4
plus TSS	2	0
plus TSS	2	2
plus TSS	2	1
plus TSS	2	1
plus TSS	2	0
plus TSS	2	1
plus TSS	2	3
plus TSS	2	2
plus TSS	2	1
plus TSS	2	2
plus TSS	2	0
plus TSS	2	0
plus TSS	2	3
plus TSS	2	2
plus TSS	2	1
plus TSS	2	1
plus TSS	2	0
plus TSS	2	1
plus TSS	2	3
plus TSS	2	3
plus TSS	2	0
plus TSS	2	0
plus TSS	2	0
plus TSS	2	1
plus TSS	2	2
plus TSS	2	1
plus TSS	2	0
plus TSS	2	2
plus TSS	2	1
plus TSS	2	4
plus TSS	2	1
plus TSS	2	3
plus TSS	2	0
plus TSS	2	0
plus TSS	2	0
plus TSS	2	2
plus TSS	2	2
plus TSS	2	0
plus TSS	2	1
plus TSS	2	0
plus TSS	2	1
plus TSS	2	0
plus TSS	2	0
plus TSS	2	1
plus TSS	2	0
plus TSS	2	0
plus TSS	2	0
plus TSS	2	0
plus TSS	2	1
plus TSS	2	0
plus TSS	2	0
plus TSS	2	1
plus TSS	2	0
plus TSS	2	0
plus TSS	2	0
plus TSS	2	0
plus TSS	2	0
plus TSS	2	0
plus TSS	2	2
plus TSS	2	0
plus TSS	2	2
plus TSS	2	0
plus TSS	2	0
plus TSS	2	2
plus TSS	2	0
plus TSS	2	0
plus TSS	2	0
plus TSS	2	0
plus TSS	2	0
plus TSS	2	1
plus TSS	2	1
plus TSS	2	0
plus TSS	2	0
plus TSS	2	0
plus TSS	2	0
plus TSS	2	0
plus TSS	2	0
plus TSS	2	0
plus TSS	2	0
plus TSS	2	0
plus TSS	2	0
plus TSS	2	0
plus TSS	2	0
plus TSS	2	0
plus TSS	2	0
plus TSS	2	0
plus TSS	2	0
plus TSS	2	0
plus TSS	2	0
plus TSS	3	0
plus TSS	3	0
plus TSS	3	0
plus TSS	3	2
plus TSS	3	0
plus TSS	3	0
plus TSS	3	0
plus TSS	3	1
plus TSS	3	0
plus TSS	3	2
plus TSS	3	1
plus TSS	3	0
plus TSS	3	0
plus TSS	3	0
plus TSS	3	0
plus TSS	3	1
plus TSS	3	2
plus TSS	3	0
plus TSS	3	1
plus TSS	3	3
plus TSS	3	0
plus TSS	3	0
plus TSS	3	0
plus TSS	3	1
plus TSS	3	0
plus TSS	3	1
plus TSS	3	0
plus TSS	3	4
plus TSS	3	3
plus TSS	3	0
plus TSS	3	0
plus TSS	3	1
plus TSS	3	2
plus TSS	3	0
plus TSS	3	2
plus TSS	3	0
plus TSS	3	4
plus TSS	3	0
plus TSS	3	0
plus TSS	3	0
plus TSS	3	1
plus TSS	3	1
plus TSS	3	0
plus TSS	3	1
plus TSS	3	0
plus TSS	3	0
plus TSS	3	1
plus TSS	3	0
plus TSS	3	1
plus TSS	3	0
plus TSS	3	4
plus TSS	3	1
plus TSS	3	0
plus TSS	3	0
plus TSS	3	0
plus TSS	3	0
plus TSS	3	3
plus TSS	3	1
plus TSS	3	3
plus TSS	3	5
plus TSS	3	0
plus TSS	3	0
plus TSS	3	0
plus TSS	3	0
plus TSS	3	1
plus TSS	3	0
plus TSS	3	2
plus TSS	3	0
plus TSS	3	1
plus TSS	3	0
plus TSS	3	2
plus TSS	3	0
plus TSS	3	0
plus TSS	3	0
plus TSS	3	1
plus TSS	3	0
plus TSS	3	0
plus TSS	3	1
plus TSS	3	0
plus TSS	3	0
plus TSS	3	2
plus TSS	3	3
plus TSS	3	0
plus TSS	3	0
plus TSS	3	0
plus TSS	3	0
plus TSS	3	1
plus TSS	3	1
plus TSS	3	0
plus TSS	3	1
plus TSS	3	0
plus TSS	3	0
plus TSS	3	1
plus TSS	3	3
plus TSS	3	1
plus TSS	3	0
plus TSS	3	1
plus TSS	3	0
plus TSS	3	1
plus TSS	3	2
plus TSS	3	0
plus TSS	3	1
plus TSS	3	0
plus TSS	3	0
plus TSS	3	3
plus TSS	3	1
plus TSS	3	1
plus TSS	3	0
plus TSS	3	2
plus TSS	3	0
plus TSS	3	0
plus TSS	3	0
plus TSS	3	1
plus TSS	3	2
plus TSS	3	0
plus TSS	3	1
plus TSS	3	4
plus TSS	3	0
plus TSS	3	0
plus TSS	3	0
plus TSS	3	1
plus TSS	3	0
plus TSS	3	0
plus TSS	3	0
plus TSS	3	3
plus TSS	3	2
plus TSS	3	1
plus TSS	3	0
plus TSS	3	1
plus TSS	3	1
plus TSS	3	0
plus TSS	3	0
plus TSS	3	0
plus TSS	3	2
plus TSS	3	0
plus TSS	3	1
plus TSS	3	1
plus TSS	3	0
plus TSS	3	0
plus TSS	3	1
plus TSS	3	0
plus TSS	3	0
plus TSS	3	1
plus TSS	3	3
plus TSS	3	2
plus TSS	3	0
plus TSS	3	0
plus TSS	3	0
plus TSS	3	0
plus TSS	3	1
plus TSS	3	0
plus TSS	3	1
plus TSS	3	0
plus TSS	3	0
plus TSS	3	0
plus TSS	3	0
plus TSS	3	1
plus TSS	3	3
plus TSS	3	0
plus TSS	3	0
plus TSS	3	0
plus TSS	3	1
plus TSS	3	0
plus TSS	3	1
plus TSS	3	0
plus TSS	3	0
plus TSS	3	0
plus TSS	3	1
plus TSS	3	0
plus TSS	3	0
plus TSS	3	0
plus TSS	3	0
plus TSS	3	0
plus TSS	3	0
plus TSS	3	0
plus TSS	3	1
plus TSS	3	0
plus TSS	3	0
plus TSS	3	0
plus TSS	3	0
plus TSS	3	0
plus TSS	3	0
plus TSS	3	1
plus TSS	3	0
plus TSS	3	0
plus TSS	3	0
plus TSS	3	0
plus TSS	3	0
plus TSSweak	1	0
plus TSSweak	1	4
plus TSSweak	1	0
plus TSSweak	1	4
plus TSSweak	1	6
plus TSSweak	1	4
plus TSSweak	1	2
plus TSSweak	1	4
plus TSSweak	1	3
plus TSSweak	1	1
plus TSSweak	1	3
plus TSSweak	1	3
plus TSSweak	1	3
plus TSSweak	1	0
plus TSSweak	1	8
plus TSSweak	1	5
plus TSSweak	1	1
plus TSSweak	1	4
plus TSSweak	1	1
plus TSSweak	1	4
plus TSSweak	1	3
plus TSSweak	1	4
plus TSSweak	1	5
plus TSSweak	1	0
plus TSSweak	1	4
plus TSSweak	1	5
plus TSSweak	1	3
plus TSSweak	1	3
plus TSSweak	1	5
plus TSSweak	1	1
plus TSSweak	1	1
plus TSSweak	1	0
plus TSSweak	1	1
plus TSSweak	1	3
plus TSSweak	1	1
plus TSSweak	1	5
plus TSSweak	1	5
plus TSSweak	1	1
plus TSSweak	1	1
plus TSSweak	1	8
plus TSSweak	1	1
plus TSSweak	1	6
plus TSSweak	1	2
plus TSSweak	1	1
plus TSSweak	1	7
plus TSSweak	1	4
plus TSSweak	1	6
plus TSSweak	1	5
plus TSSweak	1	4
plus TSSweak	1	5
plus TSSweak	1	1
plus TSSweak	1	0
plus TSSweak	1	6
plus TSSweak	1	7
plus TSSweak	1	5
plus TSSweak	1	3
plus TSSweak	1	0
plus TSSweak	1	1
plus TSSweak	1	5
plus TSSweak	1	5
plus TSSweak	1	2
plus TSSweak	1	5
plus TSSweak	1	5
plus TSSweak	1	7
plus TSSweak	1	7
plus TSSweak	1	5
plus TSSweak	1	5
plus TSSweak	1	1
plus TSSweak	1	0
plus TSSweak	1	4
plus TSSweak	1	7
plus TSSweak	1	5
plus TSSweak	1	4
plus TSSweak	1	5
plus TSSweak	1	1
plus TSSweak	1	3
plus TSSweak	1	4
plus TSSweak	1	8
plus TSSweak	1	8
plus TSSweak	1	5
plus TSSweak	1	3
plus TSSweak	1	5
plus TSSweak	1	4
plus TSSweak	1	1
plus TSSweak	1	3
plus TSSweak	1	4
plus TSSweak	1	1
plus TSSweak	1	1
plus TSSweak	1	5
plus TSSweak	1	3
plus TSSweak	1	4
plus TSSweak	1	5
plus TSSweak	1	2
plus TSSweak	1	3
plus TSSweak	1	5
plus TSSweak	1	5
plus TSSweak	1	4
plus TSSweak	1	4
plus TSSweak	1	9
plus TSSweak	1	0
plus TSSweak	1	0
plus TSSweak	1	4
plus TSSweak	1	7
plus TSSweak	1	0
plus TSSweak	1	3
plus TSSweak	1	4
plus TSSweak	1	4
plus TSSweak	1	6
plus TSSweak	1	6
plus TSSweak	1	4
plus TSSweak	1	6
plus TSSweak	1	6
plus TSSweak	1	5
plus TSSweak	1	6
plus TSSweak	1	5
plus TSSweak	1	2
plus TSSweak	1	8
plus TSSweak	1	1
plus TSSweak	1	1
plus TSSweak	1	1
plus TSSweak	1	2
plus TSSweak	1	6
plus TSSweak	1	7
plus TSSweak	1	3
plus TSSweak	1	3
plus TSSweak	1	5
plus TSSweak	1	6
plus TSSweak	1	5
plus TSSweak	1	4
plus TSSweak	1	6
plus TSSweak	1	9
plus TSSweak	1	7
plus TSSweak	1	6
plus TSSweak	1	3
plus TSSweak	1	5
plus TSSweak	1	0
plus TSSweak	1	5
plus TSSweak	1	5
plus TSSweak	1	7
plus TSSweak	1	8
plus TSSweak	1	7
plus TSSweak	1	4
plus TSSweak	1	6
plus TSSweak	1	4
plus TSSweak	1	7
plus TSSweak	1	4
plus TSSweak	1	2
plus TSSweak	1	7
plus TSSweak	1	6
plus TSSweak	1	7
plus TSSweak	1	3
plus TSSweak	1	7
plus TSSweak	1	4
plus TSSweak	1	4
plus TSSweak	1	6
plus TSSweak	1	6
plus TSSweak	1	3
plus TSSweak	1	8
plus TSSweak	1	3
plus TSSweak	1	7
plus TSSweak	1	6
plus TSSweak	1	3
plus TSSweak	1	8
plus TSSweak	1	6
plus TSSweak	1	3
plus TSSweak	1	4
plus TSSweak	1	6
plus TSSweak	1	9
plus TSSweak	1	6
plus TSSweak	1	3
plus TSSweak	1	5
plus TSSweak	1	5
plus TSSweak	1	8
plus TSSweak	1	3
plus TSSweak	1	5
plus TSSweak	1	1
plus TSSweak	1	7
plus TSSweak	1	2
plus TSSweak	1	4
plus TSSweak	1	5
plus TSSweak	1	8
plus TSSweak	1	6
plus TSSweak	1	4
plus TSSweak	1	4
plus TSSweak	1	1
plus TSSweak	1	0
plus TSSweak	1	4
plus TSSweak	1	2
plus TSSweak	1	3
plus TSSweak	1	3
plus TSSweak	1	4
plus TSSweak	1	6
plus TSSweak	1	7
plus TSSweak	1	5
plus TSSweak	1	7
plus TSSweak	1	4
plus TSSweak	1	6
plus TSSweak	1	4
plus TSSweak	1	1
plus TSSweak	1	5
plus TSSweak	1	6
plus TSSweak	1	5
plus TSSweak	1	3
plus TSSweak	1	3
plus TSSweak	1	5
plus TSSweak	1	5
plus TSSweak	1	5
plus TSSweak	1	6
plus TSSweak	1	5
plus TSSweak	1	1
plus TSSweak	1	5
plus TSSweak	1	5
plus TSSweak	1	2
plus TSSweak	1	3
plus TSSweak	1	1
plus TSSweak	1	5
plus TSSweak	1	5
plus TSSweak	1	3
plus TSSweak	1	5
plus TSSweak	1	7
plus TSSweak	1	3
plus TSSweak	1	2
plus TSSweak	1	1
plus TSSweak	1	4
plus TSSweak	1	3
plus TSSweak	1	5
plus TSSweak	1	4
plus TSSweak	1	2
plus TSSweak	1	2
plus TSSweak	1	6
plus TSSweak	1	3
plus TSSweak	1	9
plus TSSweak	1	6
plus TSSweak	1	6
plus TSSweak	1	0
plus TSSweak	1	3
plus TSSweak	2	2
plus TSSweak	2	1
plus TSSweak	2	0
plus TSSweak	2	3
plus TSSweak	2	1
plus TSSweak	2	2
plus TSSweak	2	5
plus TSSweak	2	4
plus TSSweak	2	3
plus TSSweak	2	4
plus TSSweak	2	3
plus TSSweak	2	8
plus TSSweak	2	1
plus TSSweak	2	0
plus TSSweak	2	2
plus TSSweak	2	5
plus TSSweak	2	0
plus TSSweak	2	6
plus TSSweak	2	3
plus TSSweak	2	5
plus TSSweak	2	4
plus TSSweak	2	4
plus TSSweak	2	1
plus TSSweak	2	4
plus TSSweak	2	4
plus TSSweak	2	4
plus TSSweak	2	2
plus TSSweak	2	6
plus TSSweak	2	2
plus TSSweak	2	3
plus TSSweak	2	2
plus TSSweak	2	2
plus TSSweak	2	2
plus TSSweak	2	4
plus TSSweak	2	4
plus TSSweak	2	6
plus TSSweak	2	5
plus TSSweak	2	3
plus TSSweak	2	2
plus TSSweak	2	3
plus TSSweak	2	3
plus TSSweak	2	5
plus TSSweak	2	5
plus TSSweak	2	3
plus TSSweak	2	6
plus TSSweak	2	1
plus TSSweak	2	5
plus TSSweak	2	5
plus TSSweak	2	2
plus TSSweak	2	3
plus TSSweak	2	2
plus TSSweak	2	5
plus TSSweak	2	6
plus TSSweak	2	7
plus TSSweak	2	5
plus TSSweak	2	0
plus TSSweak	2	3
plus TSSweak	2	4
plus TSSweak	2	2
plus TSSweak	2	0
plus TSSweak	2	4
plus TSSweak	2	4
plus TSSweak	2	1
plus TSSweak	2	4
plus TSSweak	2	7
plus TSSweak	2	7
plus TSSweak	2	1
plus TSSweak	2	6
plus TSSweak	2	4
plus TSSweak	2	1
plus TSSweak	2	7
plus TSSweak	2	3
plus TSSweak	2	5
plus TSSweak	2	2
plus TSSweak	2	3
plus TSSweak	2	6
plus TSSweak	2	3
plus TSSweak	2	7
plus TSSweak	2	3
plus TSSweak	2	2
plus TSSweak	2	6
plus TSSweak	2	5
plus TSSweak	2	4
plus TSSweak	2	7
plus TSSweak	2	1
plus TSSweak	2	5
plus TSSweak	2	3
plus TSSweak	2	3
plus TSSweak	2	3
plus TSSweak	2	6
plus TSSweak	2	4
plus TSSweak	2	3
plus TSSweak	2	7
plus TSSweak	2	7
plus TSSweak	2	3
plus TSSweak	2	0
plus TSSweak	2	4
plus TSSweak	2	6
plus TSSweak	2	5
plus TSSweak	2	2
plus TSSweak	2	4
plus TSSweak	2	6
plus TSSweak	2	3
plus TSSweak	2	4
plus TSSweak	2	3
plus TSSweak	2	4
plus TSSweak	2	3
plus TSSweak	2	5
plus TSSweak	2	1
plus TSSweak	2	2
plus TSSweak	2	4
plus TSSweak	2	8
plus TSSweak	2	3
plus TSSweak	2	2
plus TSSweak	2	7
plus TSSweak	2	4
plus TSSweak	2	1
plus TSSweak	2	5
plus TSSweak	2	3
plus TSSweak	2	4
plus TSSweak	2	4
plus TSSweak	2	5
plus TSSweak	2	5
plus TSSweak	2	6
plus TSSweak	2	3
plus TSSweak	2	1
plus TSSweak	2	1
plus TSSweak	2	1
plus TSSweak	2	7
plus TSSweak	2	5
plus TSSweak	2	3
plus TSSweak	2	8
plus TSSweak	2	2
plus TSSweak	2	6
plus TSSweak	2	6
plus TSSweak	2	7
plus TSSweak	2	1
plus TSSweak	2	7
plus TSSweak	2	4
plus TSSweak	2	6
plus TSSweak	2	5
plus TSSweak	2	7
plus TSSweak	2	1
plus TSSweak	2	3
plus TSSweak	2	7
plus TSSweak	2	5
plus TSSweak	2	0
plus TSSweak	2	6
plus TSSweak	2	7
plus TSSweak	2	7
plus TSSweak	2	6
plus TSSweak	2	5
plus TSSweak	2	5
plus TSSweak	2	5
plus TSSweak	2	1
plus TSSweak	2	6
plus TSSweak	2	7
plus TSSweak	2	4
plus TSSweak	2	5
plus TSSweak	2	6
plus TSSweak	2	4
plus TSSweak	2	4
plus TSSweak	2	4
plus TSSweak	2	3
plus TSSweak	2	5
plus TSSweak	2	9
plus TSSweak	2	6
plus TSSweak	2	8
plus TSSweak	2	1
plus TSSweak	2	3
plus TSSweak	2	5
plus TSSweak	2	4
plus TSSweak	2	0
plus TSSweak	2	2
plus TSSweak	2	0
plus TSSweak	2	6
plus TSSweak	2	4
plus TSSweak	2	4
plus TSSweak	2	3
plus TSSweak	2	6
plus TSSweak	2	3
plus TSSweak	2	3
plus TSSweak	2	4
plus TSSweak	2	2
plus TSSweak	2	5
plus TSSweak	2	5
plus TSSweak	2	1
plus TSSweak	2	6
plus TSSweak	2	6
plus TSSweak	2	7
plus TSSweak	2	2
plus TSSweak	2	7
plus TSSweak	2	4
plus TSSweak	2	2
plus TSSweak	2	2
plus TSSweak	2	6
plus TSSweak	2	7
plus TSSweak	2	5
plus TSSweak	2	4
plus TSSweak	2	3
plus TSSweak	2	7
plus TSSweak	2	4
plus TSSweak	2	1
plus TSSweak	2	4
plus TSSweak	2	5
plus TSSweak	2	6
plus TSSweak	2	7
plus TSSweak	2	1
plus TSSweak	2	4
plus TSSweak	2	4
plus TSSweak	2	6
plus TSSweak	2	2
plus TSSweak	2	2
plus TSSweak	2	5
plus TSSweak	2	4
plus TSSweak	2	1
plus TSSweak	2	0
plus TSSweak	2	1
plus TSSweak	2	6
plus TSSweak	2	1
plus TSSweak	2	4
plus TSSweak	2	4
plus TSSweak	2	6
plus TSSweak	2	5
plus TSSweak	3	0
plus TSSweak	3	1
plus TSSweak	3	1
plus TSSweak	3	3
plus TSSweak	3	4
plus TSSweak	3	5
plus TSSweak	3	6
plus TSSweak	3	1
plus TSSweak	3	4
plus TSSweak	3	5
plus TSSweak	3	2
plus TSSweak	3	0
plus TSSweak	3	5
plus TSSweak	3	5
plus TSSweak	3	1
plus TSSweak	3	5
plus TSSweak	3	7
plus TSSweak	3	3
plus TSSweak	3	6
plus TSSweak	3	5
plus TSSweak	3	3
plus TSSweak	3	0
plus TSSweak	3	5
plus TSSweak	3	3
plus TSSweak	3	4
plus TSSweak	3	4
plus TSSweak	3	3
plus TSSweak	3	6
plus TSSweak	3	2
plus TSSweak	3	2
plus TSSweak	3	3
plus TSSweak	3	5
plus TSSweak	3	2
plus TSSweak	3	7
plus TSSweak	3	4
plus TSSweak	3	8
plus TSSweak	3	2
plus TSSweak	3	6
plus TSSweak	3	1
plus TSSweak	3	1
plus TSSweak	3	2
plus TSSweak	3	7
plus TSSweak	3	5
plus TSSweak	3	3
plus TSSweak	3	5
plus TSSweak	3	5
plus TSSweak	3	3
plus TSSweak	3	1
plus TSSweak	3	6
plus TSSweak	3	5
plus TSSweak	3	5
plus TSSweak	3	5
plus TSSweak	3	4
plus TSSweak	3	0
plus TSSweak	3	3
plus TSSweak	3	6
plus TSSweak	3	2
plus TSSweak	3	2
plus TSSweak	3	3
plus TSSweak	3	4
plus TSSweak	3	3
plus TSSweak	3	4
plus TSSweak	3	4
plus TSSweak	3	3
plus TSSweak	3	1
plus TSSweak	3	4
plus TSSweak	3	7
plus TSSweak	3	3
plus TSSweak	3	0
plus TSSweak	3	7
plus TSSweak	3	6
plus TSSweak	3	5
plus TSSweak	3	3
plus TSSweak	3	5
plus TSSweak	3	5
plus TSSweak	3	5
plus TSSweak	3	6
plus TSSweak	3	1
plus TSSweak	3	2
plus TSSweak	3	2
plus TSSweak	3	5
plus TSSweak	3	6
plus TSSweak	3	1
plus TSSweak	3	1
plus TSSweak	3	5
plus TSSweak	3	3
plus TSSweak	3	6
plus TSSweak	3	6
plus TSSweak	3	2
plus TSSweak	3	5
plus TSSweak	3	2
plus TSSweak	3	4
plus TSSweak	3	0
plus TSSweak	3	4
plus TSSweak	3	6
plus TSSweak	3	7
plus TSSweak	3	6
plus TSSweak	3	6
plus TSSweak	3	6
plus TSSweak	3	5
plus TSSweak	3	5
plus TSSweak	3	4
plus TSSweak	3	4
plus TSSweak	3	2
plus TSSweak	3	5
plus TSSweak	3	3
plus TSSweak	3	5
plus TSSweak	3	4
plus TSSweak	3	6
plus TSSweak	3	4
plus TSSweak	3	9
plus TSSweak	3	5
plus TSSweak	3	2
plus TSSweak	3	4
plus TSSweak	3	4
plus TSSweak	3	3
plus TSSweak	3	3
plus TSSweak	3	6
plus TSSweak	3	3
plus TSSweak	3	4
plus TSSweak	3	4
plus TSSweak	3	9
plus TSSweak	3	2
plus TSSweak	3	4
plus TSSweak	3	6
plus TSSweak	3	6
plus TSSweak	3	7
plus TSSweak	3	4
plus TSSweak	3	8
plus TSSweak	3	6
plus TSSweak	3	3
plus TSSweak	3	0
plus TSSweak	3	1
plus TSSweak	3	6
plus TSSweak	3	6
plus TSSweak	3	9
plus TSSweak	3	7
plus TSSweak	3	5
plus TSSweak	3	5
plus TSSweak	3	5
plus TSSweak	3	6
plus TSSweak	3	5
[truncated: 98 more rows]

## Sheet: Fig.1g
Fig.1g
MS2 burst size
	Replicate	Output per burst (A.U.)
No TSS	1	13.9749
No TSS	1	9.67662
No TSS	1	9.54244
No TSS	1	9.17828
No TSS	1	8.27016
No TSS	1	8.07825
No TSS	1	7.96049
No TSS	1	7.76531
No TSS	1	7.49607
No TSS	1	6.80947
No TSS	1	6.7839
No TSS	1	6.51864
No TSS	1	6.39095
No TSS	1	6.34549
No TSS	1	6.30263
No TSS	1	6.17635
No TSS	1	6.15468
No TSS	1	6.12085
No TSS	1	5.8877
No TSS	1	5.868
No TSS	1	5.68832
No TSS	1	5.64875
No TSS	1	5.52717
No TSS	1	5.41793
No TSS	1	5.31691
No TSS	1	5.2872
No TSS	1	5.24242
No TSS	1	5.09793
No TSS	1	5.09235
No TSS	1	5.08286
No TSS	1	5.07296
No TSS	1	5.06334
No TSS	1	5.0202
No TSS	1	4.99419
No TSS	1	4.86253
No TSS	1	4.84348
No TSS	1	4.83933
No TSS	1	4.75731
No TSS	1	4.74445
No TSS	1	4.74377
No TSS	1	4.66426
No TSS	1	4.6607
No TSS	1	4.58427
No TSS	1	4.58059
No TSS	1	4.55527
No TSS	1	4.49917
No TSS	1	4.48462
No TSS	1	4.44933
No TSS	1	4.43999
No TSS	1	4.43002
No TSS	1	4.40754
No TSS	1	4.37076
No TSS	1	4.3633
No TSS	1	4.27918
No TSS	1	4.18578
No TSS	1	4.18338
No TSS	1	4.17218
No TSS	1	4.1224
No TSS	1	4.09847
No TSS	1	4.08874
No TSS	1	4.08366
No TSS	1	4.02903
No TSS	1	4.02438
No TSS	1	4.01298
No TSS	1	4.01016
No TSS	1	3.9824
No TSS	1	3.965
No TSS	1	3.96482
No TSS	1	3.92681
No TSS	1	3.91421
No TSS	1	3.88786
No TSS	1	3.8788
No TSS	1	3.86667
No TSS	1	3.83113
No TSS	1	3.83097
No TSS	1	3.80931
No TSS	1	3.80465
No TSS	1	3.79688
No TSS	1	3.79144
No TSS	1	3.77039
No TSS	1	3.76146
No TSS	1	3.75782
No TSS	1	3.7403
No TSS	1	3.72607
No TSS	1	3.71017
No TSS	1	3.70204
No TSS	1	3.69732
No TSS	1	3.69343
No TSS	1	3.65185
No TSS	1	3.6518
No TSS	1	3.64769
No TSS	1	3.63649
No TSS	1	3.59408
No TSS	1	3.58201
No TSS	1	3.57154
No TSS	1	3.55171
No TSS	1	3.55137
No TSS	1	3.54533
No TSS	1	3.52899
No TSS	1	3.52722
No TSS	1	3.52133
No TSS	1	3.51499
No TSS	1	3.50652
No TSS	1	3.47988
No TSS	1	3.46721
No TSS	1	3.45507
No TSS	1	3.44688
No TSS	1	3.42324
No TSS	1	3.41663
No TSS	1	3.39172
No TSS	1	3.38905
No TSS	1	3.38501
No TSS	1	3.38177
No TSS	1	3.3809
No TSS	1	3.37446
No TSS	1	3.34972
No TSS	1	3.34784
No TSS	1	3.34784
No TSS	1	3.34606
No TSS	1	3.32776
No TSS	1	3.32592
No TSS	1	3.32133
No TSS	1	3.32097
No TSS	1	3.31252
No TSS	1	3.31034
No TSS	1	3.2965
No TSS	1	3.29001
No TSS	1	3.28663
No TSS	1	3.27024
No TSS	1	3.26764
No TSS	1	3.26494
No TSS	1	3.2636
No TSS	1	3.25248
No TSS	1	3.24618
No TSS	1	3.23308
No TSS	1	3.22315
No TSS	1	3.21225
No TSS	1	3.19106
No TSS	1	3.18749
No TSS	1	3.18518
No TSS	1	3.17697
No TSS	1	3.17151
No TSS	1	3.16759
No TSS	1	3.16352
No TSS	1	3.15302
No TSS	1	3.15237
No TSS	1	3.12309
No TSS	1	3.11771
No TSS	1	3.10741
No TSS	1	3.10491
No TSS	1	3.10317
No TSS	1	3.09998
No TSS	1	3.08385
No TSS	1	3.08016
No TSS	1	3.07925
No TSS	1	3.07806
No TSS	1	3.0705
No TSS	1	3.06939
No TSS	1	3.05853
No TSS	1	3.04595
No TSS	1	3.04014
No TSS	1	3.03716
No TSS	1	3.03229
No TSS	1	3.02814
No TSS	1	3.02015
No TSS	1	3.01136
No TSS	1	3.01026
No TSS	1	3.00247
No TSS	1	3.00083
No TSS	1	2.98618
No TSS	1	2.98162
No TSS	1	2.97754
No TSS	1	2.97496
No TSS	1	2.9707
No TSS	1	2.95933
No TSS	1	2.95622
No TSS	1	2.94812
No TSS	1	2.94307
No TSS	1	2.93885
No TSS	1	2.93558
No TSS	1	2.92449
No TSS	1	2.92444
No TSS	1	2.92366
No TSS	1	2.917
No TSS	1	2.90019
No TSS	1	2.88841
No TSS	1	2.88504
No TSS	1	2.88374
No TSS	1	2.87908
No TSS	1	2.87826
No TSS	1	2.8691
No TSS	1	2.86859
No TSS	1	2.86605
No TSS	1	2.86345
No TSS	1	2.83857
No TSS	1	2.83053
No TSS	1	2.82285
No TSS	1	2.82226
No TSS	1	2.82206
No TSS	1	2.81839
No TSS	1	2.81577
No TSS	1	2.81436
No TSS	1	2.81053
No TSS	1	2.80797
No TSS	1	2.80448
No TSS	1	2.79976
No TSS	1	2.79758
No TSS	1	2.78524
No TSS	1	2.7766
No TSS	1	2.77054
No TSS	1	2.76871
No TSS	1	2.75784
No TSS	1	2.75718
No TSS	1	2.75499
No TSS	1	2.74525
No TSS	1	2.74064
No TSS	1	2.74062
No TSS	1	2.74006
No TSS	1	2.74006
No TSS	1	2.73741
No TSS	1	2.72916
No TSS	1	2.72519
No TSS	1	2.71999
No TSS	1	2.71242
No TSS	1	2.69581
No TSS	1	2.67875
No TSS	1	2.67185
No TSS	1	2.66796
No TSS	1	2.66766
No TSS	1	2.661
No TSS	1	2.64693
No TSS	1	2.64672
No TSS	1	2.64435
No TSS	1	2.62389
No TSS	1	2.61088
No TSS	1	2.61039
No TSS	1	2.60788
No TSS	1	2.59779
No TSS	1	2.59712
No TSS	1	2.5938
No TSS	1	2.58886
No TSS	1	2.57605
No TSS	1	2.57101
No TSS	1	2.56666
No TSS	1	2.56666
No TSS	1	2.5658
No TSS	1	2.56458
No TSS	1	2.56311
No TSS	1	2.5587
No TSS	1	2.54229
No TSS	1	2.5399
No TSS	1	2.5335
No TSS	1	2.5335
No TSS	1	2.53295
No TSS	1	2.51237
No TSS	1	2.51199
No TSS	1	2.50674
No TSS	1	2.50127
No TSS	1	2.49241
No TSS	1	2.48801
No TSS	1	2.48764
No TSS	1	2.48285
No TSS	1	2.47299
No TSS	1	2.46421
No TSS	1	2.45652
No TSS	1	2.45202
No TSS	1	2.42673
No TSS	1	2.41883
No TSS	1	2.41151
No TSS	1	2.40227
No TSS	1	2.40034
No TSS	1	2.39243
No TSS	1	2.39189
No TSS	1	2.38956
No TSS	1	2.38427
No TSS	1	2.37407
No TSS	1	2.37262
No TSS	1	2.36976
No TSS	1	2.36259
No TSS	1	2.35757
No TSS	1	2.35693
No TSS	1	2.35292
No TSS	1	2.35004
No TSS	1	2.34516
No TSS	1	2.33919
No TSS	1	2.33881
No TSS	1	2.32972
No TSS	1	2.31642
No TSS	1	2.31386
No TSS	1	2.31339
No TSS	1	2.31137
No TSS	1	2.31028
No TSS	1	2.3059
No TSS	1	2.30259
No TSS	1	2.29618
No TSS	1	2.29001
No TSS	1	2.28703
No TSS	1	2.27575
No TSS	1	2.26849
No TSS	1	2.26422
No TSS	1	2.25316
No TSS	1	2.25146
No TSS	1	2.24828
No TSS	1	2.24782
No TSS	1	2.24148
No TSS	1	2.23956
No TSS	1	2.23312
No TSS	1	2.22644
No TSS	1	2.22486
No TSS	1	2.22272
No TSS	1	2.216
No TSS	1	2.21466
No TSS	1	2.20686
No TSS	1	2.20139
No TSS	1	2.19602
No TSS	1	2.19223
No TSS	1	2.18864
No TSS	1	2.1794
No TSS	1	2.17931
No TSS	1	2.17462
No TSS	1	2.17157
No TSS	1	2.17105
No TSS	1	2.16811
No TSS	1	2.16706
No TSS	1	2.16562
No TSS	1	2.16471
No TSS	1	2.16418
No TSS	1	2.16012
No TSS	1	2.15918
No TSS	1	2.1545
No TSS	1	2.1534
No TSS	1	2.15016
No TSS	1	2.1478
No TSS	1	2.14358
No TSS	1	2.13801
No TSS	1	2.13608
No TSS	1	2.13575
No TSS	1	2.13379
No TSS	1	2.13064
No TSS	1	2.12771
No TSS	1	2.11997
No TSS	1	2.11522
No TSS	1	2.10935
No TSS	1	2.10864
No TSS	1	2.10836
No TSS	1	2.09765
No TSS	1	2.08037
No TSS	1	2.07835
No TSS	1	2.07258
No TSS	1	2.07225
No TSS	1	2.06571
No TSS	1	2.06081
No TSS	1	2.06007
No TSS	1	2.05541
No TSS	1	2.04934
No TSS	1	2.04762
No TSS	1	2.04573
No TSS	1	2.0448
No TSS	1	2.01585
No TSS	1	2.01416
No TSS	1	2.01032
No TSS	1	2.00939
No TSS	1	2.00605
No TSS	1	1.99765
No TSS	1	1.99448
No TSS	1	1.97845
No TSS	1	1.9712
No TSS	1	1.96366
No TSS	1	1.95507
No TSS	1	1.94946
No TSS	1	1.94928
No TSS	1	1.94544
No TSS	1	1.94516
No TSS	1	1.93971
No TSS	1	1.93961
No TSS	1	1.9346
No TSS	1	1.93068
No TSS	1	1.93068
No TSS	1	1.92926
No TSS	1	1.92514
No TSS	1	1.92256
No TSS	1	1.92111
No TSS	1	1.92011
No TSS	1	1.91295
No TSS	1	1.91131
No TSS	1	1.91026
No TSS	1	1.90755
No TSS	1	1.90739
No TSS	1	1.90506
No TSS	1	1.90411
No TSS	1	1.90053
No TSS	1	1.89643
No TSS	1	1.89348
No TSS	1	1.88967
No TSS	1	1.88684
No TSS	1	1.88512
No TSS	1	1.88462
No TSS	1	1.8767
No TSS	1	1.87452
No TSS	1	1.86364
No TSS	1	1.86113
No TSS	1	1.8583
No TSS	1	1.85342
No TSS	1	1.8523
No TSS	1	1.85215
No TSS	1	1.84949
No TSS	1	1.8452
No TSS	1	1.84513
No TSS	1	1.8388
No TSS	1	1.83455
No TSS	1	1.83214
No TSS	1	1.8317
No TSS	1	1.82863
No TSS	1	1.82778
No TSS	1	1.82541
No TSS	1	1.82478
No TSS	1	1.81473
No TSS	1	1.81448
No TSS	1	1.81189
No TSS	1	1.80694
No TSS	1	1.80474
No TSS	1	1.80447
No TSS	1	1.80125
No TSS	1	1.79917
No TSS	1	1.79851
No TSS	1	1.79805
No TSS	1	1.79738
No TSS	1	1.78768
No TSS	1	1.785
No TSS	1	1.78418
No TSS	1	1.77683
No TSS	1	1.77632
No TSS	1	1.76951
No TSS	1	1.76832
No TSS	1	1.76154
No TSS	1	1.75932
No TSS	1	1.75913
No TSS	1	1.75377
No TSS	1	1.75295
No TSS	1	1.75055
No TSS	1	1.74735
No TSS	1	1.74696
No TSS	1	1.7403
No TSS	1	1.74009
No TSS	1	1.7362
No TSS	1	1.73081
No TSS	1	1.73033
No TSS	1	1.72901
No TSS	1	1.72161
No TSS	1	1.71339
No TSS	1	1.70417
No TSS	1	1.7028
No TSS	1	1.70188
No TSS	1	1.701
No TSS	1	1.70052
No TSS	1	1.69726
No TSS	1	1.69719
No TSS	1	1.69234
No TSS	1	1.68808
No TSS	1	1.68582
No TSS	1	1.68503
No TSS	1	1.68206
No TSS	1	1.6818
No TSS	1	1.67597
No TSS	1	1.67333
No TSS	1	1.67189
No TSS	1	1.67011
No TSS	1	1.66652
No TSS	1	1.6644
No TSS	1	1.66158
No TSS	1	1.66121
No TSS	1	1.65926
No TSS	1	1.65746
No TSS	1	1.6461
No TSS	1	1.64491
No TSS	1	1.64105
No TSS	1	1.63669
No TSS	1	1.6343
No TSS	1	1.62824
No TSS	1	1.61978
No TSS	1	1.61799
No TSS	1	1.61495
No TSS	1	1.61309
No TSS	1	1.60459
No TSS	1	1.60326
No TSS	1	1.59899
No TSS	1	1.59031
No TSS	1	1.58905
No TSS	1	1.58735
No TSS	1	1.58377
No TSS	1	1.58376
No TSS	1	1.58228
No TSS	1	1.57893
No TSS	1	1.57854
No TSS	1	1.57774
No TSS	1	1.57597
No TSS	1	1.57406
No TSS	1	1.5718
No TSS	1	1.56917
No TSS	1	1.56838
No TSS	1	1.56471
No TSS	1	1.56082
No TSS	1	1.55943
No TSS	1	1.55459
No TSS	1	1.55271
No TSS	1	1.55049
No TSS	1	1.55036
No TSS	1	1.5459
No TSS	1	1.54553
No TSS	1	1.53931
No TSS	1	1.53885
No TSS	1	1.53831
No TSS	1	1.53532
No TSS	1	1.53359
No TSS	1	1.53254
No TSS	1	1.5309
No TSS	1	1.52892
No TSS	1	1.52787
No TSS	1	1.52735
No TSS	1	1.52732
No TSS	1	1.50751
No TSS	1	1.50717
No TSS	1	1.50496
No TSS	1	1.50106
No TSS	1	1.50039
No TSS	1	1.49616
No TSS	1	1.49349
No TSS	1	1.49335
No TSS	1	1.489
No TSS	1	1.48855
No TSS	1	1.47994
No TSS	1	1.47934
No TSS	1	1.47862
No TSS	1	1.4753
No TSS	1	1.47478
No TSS	1	1.47447
No TSS	1	1.47328
No TSS	1	1.47237
No TSS	1	1.47033
No TSS	1	1.46948
No TSS	1	1.46734
No TSS	1	1.46399
No TSS	1	1.4554
No TSS	1	1.45304
No TSS	1	1.44212
No TSS	1	1.43857
No TSS	1	1.43845
No TSS	1	1.43803
No TSS	1	1.42758
No TSS	1	1.42694
No TSS	1	1.42535
No TSS	1	1.4195
No TSS	1	1.41236
No TSS	1	1.41029
No TSS	1	1.40965
No TSS	1	1.40957
No TSS	1	1.40587
No TSS	1	1.4048
No TSS	1	1.40359
No TSS	1	1.39723
No TSS	1	1.39665
No TSS	1	1.39471
No TSS	1	1.38926
No TSS	1	1.3845
No TSS	1	1.38307
No TSS	1	1.38302
No TSS	1	1.38282
No TSS	1	1.37609
No TSS	1	1.37478
No TSS	1	1.37064
No TSS	1	1.36787
No TSS	1	1.36688
No TSS	1	1.36392
No TSS	1	1.36322
No TSS	1	1.35956
No TSS	1	1.35916
No TSS	1	1.3511
No TSS	1	1.34932
No TSS	1	1.34734
No TSS	1	1.34114
No TSS	1	1.33734
No TSS	1	1.33584
No TSS	1	1.33429
No TSS	1	1.33363
No TSS	1	1.33324
No TSS	1	1.33033
No TSS	1	1.3294
No TSS	1	1.3284
No TSS	1	1.32798
No TSS	1	1.32351
No TSS	1	1.32272
No TSS	1	1.32179
No TSS	1	1.32021
No TSS	1	1.31752
No TSS	1	1.31297
No TSS	1	1.30952
No TSS	1	1.30791
No TSS	1	1.3059
No TSS	1	1.30384
No TSS	1	1.30251
No TSS	1	1.30177
No TSS	1	1.29878
No TSS	1	1.29353
No TSS	1	1.2929
No TSS	1	1.29266
No TSS	1	1.29192
No TSS	1	1.28475
No TSS	1	1.28398
No TSS	1	1.28332
No TSS	1	1.28232
No TSS	1	1.28172
No TSS	1	1.28117
No TSS	1	1.27998
No TSS	1	1.27922
No TSS	1	1.27849
No TSS	1	1.27665
No TSS	1	1.27341
No TSS	1	1.26632
No TSS	1	1.26515
No TSS	1	1.26372
No TSS	1	1.26109
No TSS	1	1.26012
No TSS	1	1.25674
No TSS	1	1.25269
No TSS	1	1.25083
No TSS	1	1.24986
No TSS	1	1.24299
No TSS	1	1.24287
No TSS	1	1.24193
No TSS	1	1.23865
No TSS	1	1.23845
No TSS	1	1.22564
No TSS	1	1.22561
No TSS	1	1.22467
No TSS	1	1.22429
No TSS	1	1.22353
No TSS	1	1.2164
No TSS	1	1.21526
No TSS	1	1.212
No TSS	1	1.21113
No TSS	1	1.20954
No TSS	1	1.20878
No TSS	1	1.20601
No TSS	1	1.2052
No TSS	1	1.20367
No TSS	1	1.20133
No TSS	1	1.20103
No TSS	1	1.19941
No TSS	1	1.19679
No TSS	1	1.19444
No TSS	1	1.19257
No TSS	1	1.18986
No TSS	1	1.18953
No TSS	1	1.18874
No TSS	1	1.18845
No TSS	1	1.18644
No TSS	1	1.18535
No TSS	1	1.18347
No TSS	1	1.18342
No TSS	1	1.18202
No TSS	1	1.17984
No TSS	1	1.17871
No TSS	1	1.17754
No TSS	1	1.17578
No TSS	1	1.16643
No TSS	1	1.1664
No TSS	1	1.16624
No TSS	1	1.15877
No TSS	1	1.15868
No TSS	1	1.15818
No TSS	1	1.15487
No TSS	1	1.15379
No TSS	1	1.14583
No TSS	1	1.14529
No TSS	1	1.1424
No TSS	1	1.142
No TSS	1	1.14178
No TSS	1	1.137
No TSS	1	1.13598
No TSS	1	1.1358
No TSS	1	1.13486
No TSS	1	1.13427
No TSS	1	1.1301
No TSS	1	1.13
No TSS	1	1.12967
No TSS	1	1.12839
No TSS	1	1.12817
No TSS	1	1.12301
No TSS	1	1.12125
No TSS	1	1.11888
No TSS	1	1.11834
No TSS	1	1.11611
No TSS	1	1.11541
No TSS	1	1.11342
No TSS	1	1.10992
No TSS	1	1.10517
No TSS	1	1.1051
No TSS	1	1.10508
No TSS	1	1.10505
No TSS	1	1.1025
No TSS	1	1.10204
No TSS	1	1.09861
No TSS	1	1.09708
No TSS	1	1.09666
No TSS	1	1.09653
No TSS	1	1.09475
No TSS	1	1.09237
No TSS	1	1.09176
No TSS	1	1.08945
No TSS	1	1.0878
No TSS	1	1.08652
No TSS	1	1.08412
No TSS	1	1.08289
No TSS	1	1.08265
No TSS	1	1.08234
No TSS	1	1.07919
No TSS	1	1.07659
No TSS	1	1.07519
No TSS	1	1.07391
No TSS	1	1.07136
No TSS	1	1.07136
No TSS	1	1.06435
No TSS	1	1.0634
No TSS	1	1.06339
No TSS	1	1.06303
No TSS	1	1.06103
No TSS	1	1.05901
No TSS	1	1.04974
No TSS	1	1.04355
No TSS	1	1.04028
No TSS	1	1.04015
No TSS	1	1.03791
No TSS	1	1.03734
No TSS	1	1.03567
No TSS	1	1.03391
No TSS	1	1.0334
No TSS	1	1.03329
No TSS	1	1.03247
No TSS	1	1.0317
No TSS	1	1.03164
No TSS	1	1.02542
No TSS	1	1.02474
No TSS	1	1.02469
No TSS	1	1.02348
No TSS	1	1.02298
No TSS	1	1.02023
No TSS	1	1.01717
No TSS	1	1.01174
No TSS	1	1.00962
No TSS	1	1.0084
No TSS	1	1.00823
No TSS	1	1.00773
No TSS	1	1.00372
No TSS	1	1.00372
No TSS	1	1.00272
No TSS	1	1.00164
No TSS	1	1.00152
No TSS	1	0.998102
No TSS	1	0.996325
No TSS	1	0.994922
No TSS	1	0.994275
No TSS	1	0.991833
No TSS	1	0.990607
No TSS	1	0.988147
No TSS	1	0.987339
No TSS	1	0.987233
No TSS	1	0.986681
No TSS	1	0.985649
No TSS	1	0.985049
No TSS	1	0.977914
No TSS	1	0.97662
No TSS	1	0.976457
No TSS	1	0.976033
No TSS	1	0.97392
No TSS	1	0.972522
No TSS	1	0.971501
No TSS	1	0.966054
No TSS	1	0.96195
No TSS	1	0.961917
No TSS	1	0.960788
No TSS	1	0.956206
No TSS	1	0.955661
No TSS	1	0.951036
No TSS	1	0.950681
No TSS	1	0.949968
No TSS	1	0.948365
No TSS	1	0.948001
No TSS	1	0.940901
No TSS	1	0.94064
No TSS	1	0.938567
No TSS	1	0.935466
No TSS	1	0.9349
No TSS	1	0.932539
No TSS	1	0.93198
No TSS	1	0.928507
No TSS	1	0.928506
No TSS	1	0.92767
No TSS	1	0.927273
No TSS	1	0.925321
No TSS	1	0.924461
No TSS	1	0.921224
No TSS	1	0.919961
No TSS	1	0.917051
No TSS	1	0.913032
No TSS	1	0.905276
No TSS	1	0.904908
No TSS	1	0.902616
No TSS	1	0.901825
No TSS	1	0.898445
No TSS	1	0.897468
No TSS	1	0.895196
No TSS	1	0.894923
No TSS	1	0.894673
No TSS	1	0.89328
No TSS	1	0.891893
No TSS	1	0.891126
No TSS	1	0.888723
No TSS	1	0.882668
No TSS	1	0.882548
No TSS	1	0.88188
No TSS	1	0.880594
No TSS	1	0.880388
No TSS	1	0.879706
No TSS	1	0.878537
No TSS	1	0.873953
No TSS	1	0.868158
No TSS	1	0.865917
No TSS	1	0.863138
No TSS	1	0.862854
No TSS	1	0.862334
No TSS	1	0.861314
No TSS	1	0.861185
No TSS	1	0.859008
No TSS	1	0.858919
No TSS	1	0.858223
No TSS	1	0.857841
No TSS	1	0.857837
No TSS	1	0.85554
No TSS	1	0.853751
No TSS	1	0.853454
No TSS	1	0.851591
No TSS	1	0.850101
No TSS	1	0.848758
No TSS	1	0.848449
No TSS	1	0.847428
No TSS	1	0.845618
No TSS	1	0.842887
No TSS	1	0.84233
No TSS	1	0.839514
No TSS	1	0.838086
No TSS	1	0.837943
No TSS	1	0.835485
No TSS	1	0.833493
No TSS	1	0.832958
No TSS	1	0.830811
No TSS	1	0.829202
No TSS	1	0.827526
No TSS	1	0.82677
No TSS	1	0.82576
No TSS	1	0.820981
No TSS	1	0.81914
No TSS	1	0.817323
No TSS	1	0.81198
No TSS	1	0.81076
No TSS	1	0.809695
No TSS	1	0.807403
No TSS	1	0.807097
No TSS	1	0.806012
No TSS	1	0.801134
No TSS	1	0.799073
No TSS	1	0.798759
No TSS	1	0.795361
No TSS	1	0.795137
No TSS	1	0.792996
No TSS	1	0.791697
No TSS	1	0.791236
No TSS	1	0.791031
No TSS	1	0.790874
No TSS	1	0.789484
No TSS	1	0.789131
No TSS	1	0.782798
No TSS	1	0.781944
No TSS	1	0.779556
No TSS	1	0.774933
No TSS	1	0.768703
No TSS	1	0.764913
No TSS	1	0.763746
No TSS	1	0.763548
No TSS	1	0.762407
No TSS	1	0.759416
No TSS	1	0.758543
No TSS	1	0.758001
No TSS	1	0.757894
No TSS	1	0.754616
No TSS	1	0.753656
No TSS	1	0.753361
No TSS	1	0.752172
No TSS	1	0.751454
No TSS	1	0.748407
No TSS	1	0.74147
No TSS	1	0.740647
No TSS	1	0.74012
No TSS	1	0.739091
No TSS	1	0.738186
No TSS	1	0.737968
No TSS	1	0.737727
No TSS	1	0.736636
No TSS	1	0.735285
No TSS	1	0.734617
No TSS	1	0.734278
No TSS	1	0.734056
No TSS	1	0.733637
No TSS	1	0.733267
No TSS	1	0.730934
No TSS	1	0.728491
No TSS	1	0.727268
No TSS	1	0.726112
No TSS	1	0.720659
No TSS	1	0.720429
No TSS	1	0.720242
No TSS	1	0.715747
No TSS	1	0.715208
No TSS	1	0.70759
No TSS	1	0.706098
No TSS	1	0.705583
No TSS	1	0.704406
No TSS	1	0.69836
No TSS	1	0.697705
No TSS	1	0.695185
No TSS	1	0.693825
No TSS	1	0.692783
No TSS	1	0.692527
No TSS	1	0.6924
No TSS	1	0.689866
No TSS	1	0.688715
No TSS	1	0.687824
No TSS	1	0.68522
No TSS	1	0.684721
No TSS	1	0.684715
No TSS	1	0.683324
No TSS	1	0.683072
No TSS	1	0.675907
No TSS	1	0.675241
No TSS	1	0.6734
No TSS	1	0.670952
No TSS	1	0.66887
No TSS	1	0.667814
No TSS	1	0.667112
No TSS	1	0.665443
No TSS	1	0.661338
No TSS	1	0.661013
No TSS	1	0.660834
No TSS	1	0.660167
No TSS	1	0.65912
No TSS	1	0.659038
No TSS	1	0.658633
No TSS	1	0.658147
No TSS	1	0.657628
No TSS	1	0.656343
No TSS	1	0.6532
No TSS	1	0.652689
No TSS	1	0.64856
No TSS	1	0.644323
No TSS	1	0.643888
No TSS	1	0.641908
No TSS	1	0.641866
No TSS	1	0.639824
No TSS	1	0.633121
No TSS	1	0.63289
No TSS	1	0.632487
No TSS	1	0.632109
No TSS	1	0.632101
No TSS	1	0.6313
No TSS	1	0.629986
No TSS	1	0.629636
No TSS	1	0.628806
No TSS	1	0.626602
No TSS	1	0.626374
No TSS	1	0.62558
No TSS	1	0.625208
No TSS	1	0.625146
No TSS	1	0.623042
No TSS	1	0.6211
No TSS	1	0.620855
No TSS	1	0.620776
No TSS	1	0.619856
No TSS	1	0.619403
No TSS	1	0.617826
No TSS	1	0.617479
No TSS	1	0.615363
No TSS	1	0.615352
No TSS	1	0.614732
No TSS	1	0.613627
No TSS	1	0.609544
No TSS	1	0.609284
No TSS	1	0.607505
No TSS	1	0.607091
No TSS	1	0.606487
No TSS	1	0.604238
No TSS	1	0.604054
No TSS	1	0.603437
No TSS	1	0.601225
No TSS	1	0.598764
No TSS	1	0.5965
No TSS	1	0.59248
No TSS	1	0.592294
No TSS	1	0.587794
No TSS	1	0.58751
No TSS	1	0.587229
No TSS	1	0.587225
No TSS	1	0.587044
No TSS	1	0.58655
No TSS	1	0.586358
No TSS	1	0.586234
No TSS	1	0.585867
No TSS	1	0.58434
No TSS	1	0.581893
No TSS	1	0.580753
No TSS	1	0.578114
No TSS	1	0.577831
No TSS	1	0.570891
No TSS	1	0.570411
No TSS	1	0.569705
No TSS	1	0.569632
No TSS	1	0.567104
No TSS	1	0.566217
No TSS	1	0.565825
No TSS	1	0.563035
No TSS	1	0.560962
No TSS	1	0.558495
No TSS	1	0.556154
No TSS	1	0.554087
No TSS	1	0.55364
No TSS	1	0.552781
No TSS	1	0.550471
No TSS	1	0.550029
No TSS	1	0.549793
No TSS	1	0.547194
No TSS	1	0.547091
No TSS	1	0.546203
No TSS	1	0.545851
No TSS	1	0.545488
No TSS	1	0.545201
No TSS	1	0.54517
No TSS	1	0.544066
No TSS	1	0.543688
No TSS	1	0.542638
No TSS	1	0.542597
No TSS	1	0.542197
No TSS	1	0.53324
No TSS	1	0.531045
No TSS	1	0.531028
No TSS	1	0.5308
No TSS	1	0.528899
No TSS	1	0.525079
No TSS	1	0.52294
No TSS	1	0.521192
No TSS	1	0.519797
No TSS	1	0.519546
No TSS	1	0.519372
No TSS	1	0.517491
No TSS	1	0.517173
No TSS	1	0.517116
No TSS	1	0.517035
No TSS	1	0.515247
No TSS	1	0.513386
No TSS	1	0.51156
No TSS	1	0.510291
No TSS	1	0.505895
No TSS	1	0.50425
No TSS	1	0.503397
No TSS	1	0.500154
No TSS	1	0.495926
No TSS	1	0.485773
No TSS	1	0.485037
No TSS	1	0.481032
No TSS	1	0.478298
No TSS	1	0.477581
No TSS	1	0.473015
No TSS	1	0.47284
No TSS	1	0.472419
No TSS	1	0.471823
No TSS	1	0.471757
No TSS	1	0.469412
No TSS	1	0.466906
No TSS	1	0.463661
No TSS	1	0.460781
No TSS	1	0.460591
No TSS	1	0.460033
No TSS	1	0.45844
No TSS	1	0.45844
No TSS	1	0.457094
No TSS	1	0.456354
No TSS	1	0.454779
No TSS	1	0.454698
No TSS	1	0.451497
No TSS	1	0.451356
No TSS	1	0.450856
No TSS	1	0.450083
No TSS	1	0.438575
No TSS	1	0.437044
No TSS	1	0.436959
No TSS	1	0.436104
No TSS	1	0.434488
No TSS	1	0.433933
No TSS	1	0.433429
No TSS	1	0.432768
No TSS	1	0.430402
No TSS	1	0.429216
No TSS	1	0.429049
No TSS	1	0.427123
No TSS	1	0.426879
No TSS	1	0.426694
No TSS	1	0.426036
No TSS	1	0.423693
No TSS	1	0.42238
No TSS	1	0.422165
No TSS	1	0.421009
No TSS	1	0.420097
No TSS	1	0.41813
No TSS	1	0.416494
No TSS	1	0.414124
No TSS	1	0.412419
No TSS	1	0.411724
No TSS	1	0.411395
No TSS	1	0.409533
No TSS	1	0.406456
No TSS	1	0.403815
No TSS	1	0.401654
No TSS	1	0.399758
No TSS	1	0.39842
No TSS	1	0.39566
No TSS	1	0.389225
No TSS	1	0.387853
No TSS	1	0.386997
No TSS	1	0.383253
No TSS	1	0.381784
No TSS	1	0.381212
No TSS	1	0.380909
No TSS	1	0.379465
No TSS	1	0.379123
No TSS	1	0.376482
No TSS	1	0.376342
No TSS	1	0.37627
No TSS	1	0.374724
No TSS	1	0.374678
No TSS	1	0.374011
No TSS	1	0.373634
No TSS	1	0.368906
No TSS	1	0.366187
No TSS	1	0.364658
No TSS	1	0.364645
No TSS	1	0.363757
No TSS	1	0.363753
No TSS	1	0.363021
No TSS	1	0.361957
No TSS	1	0.356547
No TSS	1	0.355474
No TSS	1	0.355184
No TSS	1	0.354627
No TSS	1	0.353094
No TSS	1	0.352678
No TSS	1	0.351601
No TSS	1	0.350603
No TSS	1	0.348902
No TSS	1	0.34544
No TSS	1	0.342428
No TSS	1	0.342245
No TSS	1	0.34062
No TSS	1	0.337413
No TSS	1	0.332653
No TSS	1	0.332047
No TSS	1	0.330247
No TSS	1	0.329889
No TSS	1	0.327101
No TSS	1	0.32613
No TSS	1	0.325857
No TSS	1	0.30358
No TSS	1	0.302252
No TSS	1	0.302115
No TSS	1	0.299704
No TSS	1	0.29899
No TSS	1	0.298636
No TSS	1	0.298568
No TSS	1	0.296962
No TSS	1	0.295867
No TSS	1	0.295117
No TSS	1	0.293583
No TSS	1	0.289634
No TSS	1	0.28747
No TSS	1	0.286872
No TSS	1	0.286861
No TSS	1	0.283745
No TSS	1	0.281819
No TSS	1	0.280778
No TSS	1	0.280408
No TSS	1	0.279488
No TSS	1	0.273225
No TSS	1	0.270918
No TSS	1	0.270474
No TSS	1	0.266514
No TSS	1	0.265267
No TSS	1	0.263714
No TSS	1	0.262897
No TSS	1	0.262798
No TSS	1	0.258674
No TSS	1	0.255236
No TSS	1	0.255069
No TSS	1	0.250936
No TSS	1	0.249348
No TSS	1	0.246648
No TSS	1	0.242509
No TSS	1	0.23226
No TSS	1	0.23137
No TSS	1	0.228382
No TSS	1	0.226176
No TSS	1	0.222823
No TSS	1	0.222553
No TSS	1	0.221217
No TSS	1	0.216703
No TSS	1	0.214937
No TSS	1	0.211746
No TSS	1	0.210684
No TSS	1	0.210204
No TSS	1	0.209309
No TSS	1	0.207016
No TSS	1	0.199428
No TSS	1	0.19577
No TSS	1	0.189658
No TSS	1	0.184066
No TSS	1	0.183554
No TSS	1	0.173786
No TSS	1	0.169041
No TSS	1	0.168084
No TSS	1	0.167992
No TSS	1	0.162921
No TSS	1	0.162897
No TSS	1	0.161555
No TSS	1	0.149296
No TSS	2	8.88226
No TSS	2	7.4589
No TSS	2	7.05245
No TSS	2	6.46519
No TSS	2	6.42035
No TSS	2	5.89799
No TSS	2	5.51169
No TSS	2	5.36914
No TSS	2	4.99564
No TSS	2	4.82145
No TSS	2	4.7745
No TSS	2	4.73577
No TSS	2	4.69553
No TSS	2	4.60489
No TSS	2	4.48123
No TSS	2	4.44355
No TSS	2	4.35381
No TSS	2	4.35114
No TSS	2	4.33822
No TSS	2	4.32067
No TSS	2	4.29901
No TSS	2	4.28105
No TSS	2	4.24561
No TSS	2	4.18066
No TSS	2	4.14716
No TSS	2	4.03858
No TSS	2	4.00472
No TSS	2	3.89
No TSS	2	3.86879
No TSS	2	3.81027
No TSS	2	3.79413
No TSS	2	3.75027
No TSS	2	3.7423
No TSS	2	3.69893
No TSS	2	3.68676
No TSS	2	3.6832
No TSS	2	3.61141
No TSS	2	3.60873
No TSS	2	3.5907
No TSS	2	3.52678
No TSS	2	3.52253
No TSS	2	3.45707
No TSS	2	3.43458
No TSS	2	3.4206
No TSS	2	3.39794
No TSS	2	3.36044
No TSS	2	3.35621
No TSS	2	3.34473
No TSS	2	3.33058
No TSS	2	3.32924
No TSS	2	3.32304
No TSS	2	3.28892
No TSS	2	3.28374
No TSS	2	3.25995
No TSS	2	3.25267
No TSS	2	3.23288
No TSS	2	3.23019
No TSS	2	3.21926
No TSS	2	3.16044
No TSS	2	3.15736
No TSS	2	3.1502
No TSS	2	3.14801
No TSS	2	3.14085
No TSS	2	3.13391
No TSS	2	3.13134
No TSS	2	3.11827
No TSS	2	3.10354
No TSS	2	3.08558
No TSS	2	3.05498
No TSS	2	3.02448
No TSS	2	3.01553
No TSS	2	3.01216
No TSS	2	2.98784
No TSS	2	2.98052
No TSS	2	2.96009
No TSS	2	2.95122
No TSS	2	2.92706
No TSS	2	2.9052
No TSS	2	2.89502
No TSS	2	2.89147
No TSS	2	2.86592
No TSS	2	2.85647
No TSS	2	2.84494
No TSS	2	2.84206
No TSS	2	2.83278
No TSS	2	2.82497
No TSS	2	2.82152
No TSS	2	2.82014
No TSS	2	2.80171
No TSS	2	2.79984
No TSS	2	2.78912
No TSS	2	2.77919
No TSS	2	2.76988
No TSS	2	2.72182
No TSS	2	2.72164
No TSS	2	2.7198
No TSS	2	2.71717
No TSS	2	2.7151
No TSS	2	2.70597
No TSS	2	2.69366
No TSS	2	2.68338
No TSS	2	2.67012
No TSS	2	2.66593
No TSS	2	2.65789
No TSS	2	2.65526
No TSS	2	2.6422
No TSS	2	2.64093
No TSS	2	2.63914
No TSS	2	2.63639
No TSS	2	2.62305
No TSS	2	2.61642
No TSS	2	2.61032
No TSS	2	2.59674
No TSS	2	2.5961
No TSS	2	2.59456
No TSS	2	2.5911
No TSS	2	2.56546
No TSS	2	2.55646
No TSS	2	2.54016
No TSS	2	2.5252
No TSS	2	2.52278
No TSS	2	2.5168
No TSS	2	2.51234
No TSS	2	2.51119
No TSS	2	2.51072
No TSS	2	2.50627
No TSS	2	2.49231
No TSS	2	2.48379
No TSS	2	2.48173
No TSS	2	2.479
No TSS	2	2.47862
No TSS	2	2.4756
No TSS	2	2.44708
No TSS	2	2.43933
No TSS	2	2.42574
No TSS	2	2.41069
No TSS	2	2.40738
No TSS	2	2.38901
No TSS	2	2.37573
No TSS	2	2.36709
No TSS	2	2.35918
No TSS	2	2.32817
No TSS	2	2.31434
No TSS	2	2.31357
No TSS	2	2.31208
No TSS	2	2.31077
No TSS	2	2.30872
No TSS	2	2.30863
No TSS	2	2.30052
No TSS	2	2.26697
No TSS	2	2.26662
No TSS	2	2.26125
No TSS	2	2.24858
No TSS	2	2.24826
No TSS	2	2.24771
No TSS	2	2.24188
No TSS	2	2.19886
No TSS	2	2.19467
No TSS	2	2.19399
No TSS	2	2.18917
No TSS	2	2.18546
No TSS	2	2.18483
No TSS	2	2.18074
No TSS	2	2.17966
No TSS	2	2.1764
No TSS	2	2.17289
No TSS	2	2.17139
No TSS	2	2.16439
No TSS	2	2.16268
No TSS	2	2.15566
No TSS	2	2.14508
No TSS	2	2.14452
No TSS	2	2.14321
No TSS	2	2.14183
No TSS	2	2.13409
No TSS	2	2.12603
No TSS	2	2.1213
No TSS	2	2.12038
No TSS	2	2.12031
No TSS	2	2.11891
No TSS	2	2.11369
No TSS	2	2.11256
No TSS	2	2.11224
No TSS	2	2.10537
No TSS	2	2.10298
No TSS	2	2.08088
No TSS	2	2.07876
No TSS	2	2.06575
No TSS	2	2.06231
No TSS	2	2.05248
No TSS	2	2.05215
No TSS	2	2.04549
No TSS	2	2.03663
No TSS	2	2.03356
No TSS	2	2.03331
No TSS	2	2.03162
No TSS	2	2.03045
No TSS	2	2.02952
No TSS	2	2.0184
No TSS	2	1.99869
No TSS	2	1.9951
No TSS	2	1.99354
No TSS	2	1.99345
No TSS	2	1.99036
No TSS	2	1.98773
No TSS	2	1.98185
No TSS	2	1.97335
No TSS	2	1.96714
No TSS	2	1.95417
No TSS	2	1.95272
No TSS	2	1.94918
No TSS	2	1.94894
No TSS	2	1.94506
No TSS	2	1.94317
No TSS	2	1.94246
No TSS	2	1.93958
No TSS	2	1.93516
No TSS	2	1.93343
No TSS	2	1.93015
No TSS	2	1.92014
No TSS	2	1.9164
No TSS	2	1.91585
No TSS	2	1.9128
No TSS	2	1.90991
No TSS	2	1.90643
No TSS	2	1.90455
No TSS	2	1.90447
No TSS	2	1.89768
No TSS	2	1.89152
No TSS	2	1.88053
No TSS	2	1.87749
No TSS	2	1.87492
No TSS	2	1.87189
No TSS	2	1.863
No TSS	2	1.85812
No TSS	2	1.84701
No TSS	2	1.84224
No TSS	2	1.84024
No TSS	2	1.83361
No TSS	2	1.82597
No TSS	2	1.82202
No TSS	2	1.82048
No TSS	2	1.81487
No TSS	2	1.81201
No TSS	2	1.80477
No TSS	2	1.80451
No TSS	2	1.79519
No TSS	2	1.79367
No TSS	2	1.7906
No TSS	2	1.78364
No TSS	2	1.77833
No TSS	2	1.75562
No TSS	2	1.74799
No TSS	2	1.74734
No TSS	2	1.73974
No TSS	2	1.72731
No TSS	2	1.72442
No TSS	2	1.72124
No TSS	2	1.71547
No TSS	2	1.71123
No TSS	2	1.71019
No TSS	2	1.705
No TSS	2	1.70461
No TSS	2	1.70279
No TSS	2	1.70122
No TSS	2	1.69745
No TSS	2	1.69101
No TSS	2	1.69085
No TSS	2	1.6885
No TSS	2	1.6867
No TSS	2	1.6864
No TSS	2	1.68429
No TSS	2	1.68369
No TSS	2	1.67169
No TSS	2	1.6697
No TSS	2	1.6593
No TSS	2	1.65017
No TSS	2	1.64389
No TSS	2	1.63776
No TSS	2	1.63657
No TSS	2	1.63606
No TSS	2	1.63287
No TSS	2	1.625
No TSS	2	1.62409
No TSS	2	1.62239
No TSS	2	1.62209
No TSS	2	1.61914
No TSS	2	1.61885
No TSS	2	1.61786
No TSS	2	1.61457
No TSS	2	1.61359
No TSS	2	1.61304
No TSS	2	1.60564
No TSS	2	1.60487
No TSS	2	1.60285
No TSS	2	1.60085
No TSS	2	1.59907
No TSS	2	1.59712
No TSS	2	1.59545
No TSS	2	1.59504
No TSS	2	1.5908
No TSS	2	1.58736
No TSS	2	1.58116
No TSS	2	1.57941
No TSS	2	1.57871
No TSS	2	1.57797
No TSS	2	1.57626
No TSS	2	1.57468
No TSS	2	1.57437
No TSS	2	1.56632
No TSS	2	1.56583
No TSS	2	1.56441
No TSS	2	1.56402
No TSS	2	1.56106
No TSS	2	1.55949
No TSS	2	1.55728
No TSS	2	1.54859
No TSS	2	1.54658
No TSS	2	1.54332
No TSS	2	1.54207
No TSS	2	1.53856
No TSS	2	1.53838
No TSS	2	1.5376
No TSS	2	1.53616
No TSS	2	1.53522
No TSS	2	1.53351
No TSS	2	1.53159
No TSS	2	1.52791
No TSS	2	1.52305
No TSS	2	1.52125
No TSS	2	1.51826
No TSS	2	1.51558
No TSS	2	1.50401
No TSS	2	1.50288
No TSS	2	1.50082
No TSS	2	1.49795
No TSS	2	1.49608
No TSS	2	1.49527
No TSS	2	1.48823
No TSS	2	1.48717
No TSS	2	1.4807
No TSS	2	1.48004
No TSS	2	1.47979
No TSS	2	1.47666
No TSS	2	1.47183
No TSS	2	1.4717
No TSS	2	1.47044
No TSS	2	1.46948
No TSS	2	1.46842
No TSS	2	1.46428
No TSS	2	1.45937
No TSS	2	1.45924
No TSS	2	1.45562
No TSS	2	1.44575
No TSS	2	1.44546
No TSS	2	1.44338
No TSS	2	1.44273
No TSS	2	1.44156
No TSS	2	1.44126
No TSS	2	1.4398
No TSS	2	1.43207
No TSS	2	1.43163
No TSS	2	1.42897
No TSS	2	1.42841
No TSS	2	1.42332
No TSS	2	1.4225
No TSS	2	1.4181
No TSS	2	1.41606
No TSS	2	1.41202
No TSS	2	1.40772
No TSS	2	1.40593
No TSS	2	1.40554
No TSS	2	1.40445
No TSS	2	1.40319
No TSS	2	1.40072
No TSS	2	1.39549
No TSS	2	1.39463
No TSS	2	1.39157
No TSS	2	1.38623
No TSS	2	1.38373
No TSS	2	1.38237
No TSS	2	1.3816
No TSS	2	1.38045
No TSS	2	1.37124
No TSS	2	1.37101
No TSS	2	1.36767
No TSS	2	1.36366
No TSS	2	1.35639
No TSS	2	1.35428
No TSS	2	1.35207
No TSS	2	1.35118
No TSS	2	1.35066
No TSS	2	1.34816
No TSS	2	1.34776
No TSS	2	1.34508
No TSS	2	1.34491
No TSS	2	1.3441
No TSS	2	1.34333
No TSS	2	1.34132
No TSS	2	1.34115
No TSS	2	1.33947
No TSS	2	1.33838
No TSS	2	1.33208
No TSS	2	1.32953
No TSS	2	1.32865
No TSS	2	1.32825
No TSS	2	1.32582
No TSS	2	1.3251
No TSS	2	1.32474
No TSS	2	1.32292
No TSS	2	1.31265
No TSS	2	1.31187
No TSS	2	1.30808
No TSS	2	1.30577
No TSS	2	1.30421
No TSS	2	1.30269
No TSS	2	1.30263
No TSS	2	1.29632
No TSS	2	1.29417
No TSS	2	1.29212
No TSS	2	1.29154
No TSS	2	1.28949
No TSS	2	1.28612
No TSS	2	1.2859
No TSS	2	1.28527
No TSS	2	1.28499
No TSS	2	1.28447
No TSS	2	1.28344
No TSS	2	1.2789
No TSS	2	1.27877
No TSS	2	1.27607
No TSS	2	1.27595
No TSS	2	1.27442
No TSS	2	1.27396
No TSS	2	1.27015
No TSS	2	1.27012
No TSS	2	1.26943
No TSS	2	1.26505
No TSS	2	1.26426
No TSS	2	1.26103
No TSS	2	1.26028
No TSS	2	1.25966
No TSS	2	1.25757
No TSS	2	1.25738
No TSS	2	1.25665
No TSS	2	1.25551
No TSS	2	1.25519
No TSS	2	1.2543
No TSS	2	1.25406
No TSS	2	1.25291
No TSS	2	1.25283
No TSS	2	1.25203
No TSS	2	1.24618
No TSS	2	1.24613
No TSS	2	1.24539
No TSS	2	1.24537
No TSS	2	1.24381
No TSS	2	1.24172
No TSS	2	1.24034
No TSS	2	1.23685
No TSS	2	1.23618
No TSS	2	1.23492
No TSS	2	1.23391
No TSS	2	1.23345
No TSS	2	1.23212
No TSS	2	1.23015
No TSS	2	1.23003
No TSS	2	1.2231
No TSS	2	1.22214
No TSS	2	1.22171
No TSS	2	1.2186
No TSS	2	1.2176
No TSS	2	1.2139
No TSS	2	1.21226
No TSS	2	1.20891
No TSS	2	1.2087
No TSS	2	1.20851
No TSS	2	1.20276
No TSS	2	1.20169
No TSS	2	1.20054
No TSS	2	1.19548
No TSS	2	1.1937
No TSS	2	1.19258
No TSS	2	1.19227
No TSS	2	1.1922
No TSS	2	1.18567
No TSS	2	1.18535
No TSS	2	1.18386
No TSS	2	1.17974
No TSS	2	1.1792
No TSS	2	1.17511
No TSS	2	1.17384
No TSS	2	1.17221
No TSS	2	1.1719
No TSS	2	1.17126
No TSS	2	1.16954
No TSS	2	1.16634
No TSS	2	1.16356
No TSS	2	1.15813
No TSS	2	1.15786
No TSS	2	1.15572
No TSS	2	1.14813
No TSS	2	1.14812
No TSS	2	1.14641
No TSS	2	1.14614
No TSS	2	1.14606
No TSS	2	1.14086
No TSS	2	1.13838
No TSS	2	1.13704
No TSS	2	1.13526
No TSS	2	1.13342
No TSS	2	1.13232
No TSS	2	1.13186
No TSS	2	1.13113
No TSS	2	1.13001
No TSS	2	1.12974
No TSS	2	1.12882
No TSS	2	1.12641
No TSS	2	1.12605
No TSS	2	1.1248
No TSS	2	1.12336
No TSS	2	1.12278
No TSS	2	1.12176
No TSS	2	1.12104
No TSS	2	1.12026
No TSS	2	1.12
No TSS	2	1.11927
No TSS	2	1.11747
No TSS	2	1.11703
No TSS	2	1.11667
No TSS	2	1.11563
No TSS	2	1.11558
No TSS	2	1.11238
No TSS	2	1.1099
No TSS	2	1.10979
No TSS	2	1.10912
No TSS	2	1.10846
No TSS	2	1.10737
No TSS	2	1.10327
No TSS	2	1.10225
No TSS	2	1.09934
No TSS	2	1.09692
No TSS	2	1.08914
No TSS	2	1.08769
No TSS	2	1.08652
No TSS	2	1.08608
No TSS	2	1.08383
No TSS	2	1.08361
No TSS	2	1.08133
No TSS	2	1.08065
No TSS	2	1.07965
No TSS	2	1.0779
No TSS	2	1.07744
No TSS	2	1.07586
No TSS	2	1.07075
No TSS	2	1.07058
No TSS	2	1.07009
No TSS	2	1.06718
No TSS	2	1.06713
No TSS	2	1.06415
No TSS	2	1.06077
No TSS	2	1.05712
No TSS	2	1.05298
No TSS	2	1.05087
No TSS	2	1.04996
No TSS	2	1.04703
No TSS	2	1.04602
No TSS	2	1.04482
No TSS	2	1.04276
No TSS	2	1.04131
No TSS	2	1.04112
No TSS	2	1.04066
No TSS	2	1.03517
No TSS	2	1.03392
No TSS	2	1.03359
No TSS	2	1.03308
No TSS	2	1.03168
No TSS	2	1.03111
No TSS	2	1.02876
No TSS	2	1.02806
No TSS	2	1.02589
No TSS	2	1.0244
No TSS	2	1.02372
No TSS	2	1.02366
No TSS	2	1.01944
No TSS	2	1.0172
No TSS	2	1.01486
No TSS	2	1.01399
No TSS	2	1.01149
No TSS	2	1.01112
No TSS	2	1.01026
No TSS	2	1.00715
No TSS	2	1.00126
No TSS	2	1.00008
No TSS	2	0.998125
No TSS	2	0.995783
No TSS	2	0.994411
No TSS	2	0.993459
No TSS	2	0.989992
No TSS	2	0.989936
No TSS	2	0.989135
No TSS	2	0.989066
No TSS	2	0.985895
No TSS	2	0.98543
No TSS	2	0.983786
No TSS	2	0.983601
No TSS	2	0.980887
No TSS	2	0.98076
No TSS	2	0.98019
No TSS	2	0.977847
No TSS	2	0.97716
No TSS	2	0.974302
No TSS	2	0.969306
No TSS	2	0.966026
No TSS	2	0.96556
No TSS	2	0.963107
No TSS	2	0.961543
No TSS	2	0.961355
No TSS	2	0.960582
No TSS	2	0.959571
No TSS	2	0.958088
No TSS	2	0.955279
No TSS	2	0.955012
No TSS	2	0.954874
No TSS	2	0.953191
No TSS	2	0.949818
No TSS	2	0.945963
No TSS	2	0.943901
No TSS	2	0.940718
No TSS	2	0.938694
No TSS	2	0.93776
No TSS	2	0.937024
No TSS	2	0.936706
No TSS	2	0.935184
No TSS	2	0.934753
No TSS	2	0.932069
No TSS	2	0.927147
No TSS	2	0.926581
No TSS	2	0.926407
No TSS	2	0.922653
No TSS	2	0.921967
No TSS	2	0.921474
No TSS	2	0.921052
No TSS	2	0.920089
No TSS	2	0.918132
No TSS	2	0.917878
No TSS	2	0.916484
No TSS	2	0.912204
No TSS	2	0.911714
No TSS	2	0.911149
No TSS	2	0.908464
No TSS	2	0.90715
No TSS	2	0.905935
No TSS	2	0.905572
No TSS	2	0.903003
No TSS	2	0.901277
No TSS	2	0.898207
No TSS	2	0.897956
No TSS	2	0.897815
No TSS	2	0.896521
No TSS	2	0.895817
No TSS	2	0.895407
No TSS	2	0.893605
No TSS	2	0.891869
No TSS	2	0.891787
No TSS	2	0.885872
No TSS	2	0.885514
No TSS	2	0.883953
No TSS	2	0.881782
No TSS	2	0.881458
No TSS	2	0.880539
No TSS	2	0.879985
No TSS	2	0.879919
No TSS	2	0.879616
No TSS	2	0.878986
No TSS	2	0.877313
No TSS	2	0.877174
No TSS	2	0.876301
No TSS	2	0.876114
No TSS	2	0.875707
No TSS	2	0.875058
No TSS	2	0.873829
No TSS	2	0.87222
No TSS	2	0.867651
No TSS	2	0.866616
No TSS	2	0.862767
No TSS	2	0.861053
No TSS	2	0.858051
No TSS	2	0.857089
No TSS	2	0.856251
No TSS	2	0.856211
No TSS	2	0.855652
No TSS	2	0.85462
No TSS	2	0.854136
No TSS	2	0.854009
No TSS	2	0.85309
No TSS	2	0.852343
No TSS	2	0.845051
No TSS	2	0.843783
No TSS	2	0.843184
No TSS	2	0.843024
No TSS	2	0.842098
No TSS	2	0.841662
No TSS	2	0.840795
No TSS	2	0.840519
No TSS	2	0.840064
No TSS	2	0.838977
No TSS	2	0.838471
No TSS	2	0.838177
No TSS	2	0.837887
No TSS	2	0.834432
No TSS	2	0.833454
No TSS	2	0.832366
No TSS	2	0.829704
No TSS	2	0.825954
No TSS	2	0.824722
No TSS	2	0.82404
No TSS	2	0.82359
No TSS	2	0.822992
No TSS	2	0.82277
No TSS	2	0.82242
No TSS	2	0.821958
No TSS	2	0.81904
No TSS	2	0.818577
No TSS	2	0.818457
No TSS	2	0.81506
No TSS	2	0.812088
No TSS	2	0.809731
No TSS	2	0.808625
No TSS	2	0.808155
No TSS	2	0.806002
No TSS	2	0.804181
No TSS	2	0.803417
No TSS	2	0.802852
No TSS	2	0.802558
No TSS	2	0.801984
No TSS	2	0.801723
No TSS	2	0.80148
No TSS	2	0.80041
No TSS	2	0.800095
No TSS	2	0.79988
No TSS	2	0.799216
No TSS	2	0.797325
No TSS	2	0.797001
No TSS	2	0.796838
No TSS	2	0.791664
No TSS	2	0.790303
No TSS	2	0.790163
No TSS	2	0.789325
No TSS	2	0.787477
No TSS	2	0.785871
No TSS	2	0.781924
No TSS	2	0.778539
No TSS	2	0.777532
No TSS	2	0.776749
No TSS	2	0.775974
No TSS	2	0.773579
No TSS	2	0.772314
[truncated: 4,991 more rows]

## Sheet: Fig.1h
Fig.1h
Total MS2 output
	Replicate	Total RNA produced (A.U.)
No TSS	1	8.95008
No TSS	1	8.14347
No TSS	1	9.62616
No TSS	1	8.91496
No TSS	1	9.15415
No TSS	1	4.46621
No TSS	1	8.37508
No TSS	1	4.63882
No TSS	1	11.5153
No TSS	1	6.37743
No TSS	1	10.5521
No TSS	1	4.94495
No TSS	1	5.29936
No TSS	1	13.0403
No TSS	1	13.3113
No TSS	1	5.12046
No TSS	1	7.56206
No TSS	1	4.75251
No TSS	1	7.12538
No TSS	1	16.5259
No TSS	1	12.0012
No TSS	1	13.0518
No TSS	1	5.92844
No TSS	1	5.24352
No TSS	1	10.8637
No TSS	1	10.0718
No TSS	1	11.0997
No TSS	1	11.5571
No TSS	1	6.57178
No TSS	1	5.89226
No TSS	1	10.4039
No TSS	1	10.2098
No TSS	1	9.70411
No TSS	1	9.91704
No TSS	1	4.3503
No TSS	1	11.1758
No TSS	1	4.04608
No TSS	1	8.86095
No TSS	1	14.0078
No TSS	1	4.38797
No TSS	1	5.80298
No TSS	1	10.6191
No TSS	1	11.2495
No TSS	1	4.84059
No TSS	1	9.68479
No TSS	1	15.902
No TSS	1	13.048
No TSS	1	14.819
No TSS	1	12.5999
No TSS	1	8.93988
No TSS	1	12.422
No TSS	1	18.7919
No TSS	1	12.3452
No TSS	1	9.49313
No TSS	1	13.4983
No TSS	1	9.76477
No TSS	1	22.0331
No TSS	1	12.7246
No TSS	1	10.4255
No TSS	1	7.36763
No TSS	1	18.3686
No TSS	1	6.40455
No TSS	1	10.0423
No TSS	1	12.6045
No TSS	1	9.27678
No TSS	1	12.8942
No TSS	1	8.05191
No TSS	1	7.06026
No TSS	1	14.3693
No TSS	1	8.58546
No TSS	1	11.0071
No TSS	1	10.3978
No TSS	1	9.69032
No TSS	1	7.00589
No TSS	1	13.283
No TSS	1	12.6552
No TSS	1	14.6023
No TSS	1	12.9516
No TSS	1	15.432
No TSS	1	8.65211
No TSS	1	9.70405
No TSS	1	9.21151
No TSS	1	4.28228
No TSS	1	1.658
No TSS	1	6.71665
No TSS	1	12.8574
No TSS	1	8.97053
No TSS	1	15.7038
No TSS	1	8.20518
No TSS	1	9.74448
No TSS	1	14.8997
No TSS	1	4.2654
No TSS	1	8.35307
No TSS	1	14.8947
No TSS	1	8.3338
No TSS	1	16.3125
No TSS	1	4.93899
No TSS	1	14.8782
No TSS	1	11.2008
No TSS	1	13.0425
No TSS	1	16.0577
No TSS	1	28.7749
No TSS	1	11.3495
No TSS	1	22.1964
No TSS	1	17.3455
No TSS	1	13.8998
No TSS	1	12.8127
No TSS	1	9.6225
No TSS	1	11.2577
No TSS	1	13.2742
No TSS	1	8.91707
No TSS	1	12.3515
No TSS	1	20.2991
No TSS	1	3.05594
No TSS	1	12.2875
No TSS	1	15.7347
No TSS	1	9.27803
No TSS	1	9.16473
No TSS	1	14.8304
No TSS	1	6.11164
No TSS	1	13.4413
No TSS	1	9.09256
No TSS	1	10.8671
No TSS	1	8.4986
No TSS	1	12.5174
No TSS	1	13.2449
No TSS	1	11.7947
No TSS	1	12.9135
No TSS	1	5.51708
No TSS	1	8.73923
No TSS	1	21.4353
No TSS	1	7.58912
No TSS	1	11.1644
No TSS	1	6.52152
No TSS	1	10.6512
No TSS	1	9.70824
No TSS	1	8.43632
No TSS	1	13.1009
No TSS	1	9.5162
No TSS	1	11.4133
No TSS	1	11.1411
No TSS	1	10.0251
No TSS	1	7.81527
No TSS	1	10.9469
No TSS	1	13.9569
No TSS	1	7.40869
No TSS	1	10.53
No TSS	1	22.8108
No TSS	1	12.8329
No TSS	1	14.9483
No TSS	1	6.03153
No TSS	1	7.51763
No TSS	1	11.2739
No TSS	1	13.6206
No TSS	1	10.5972
No TSS	1	10.8809
No TSS	1	9.91716
No TSS	1	9.07113
No TSS	1	8.26519
No TSS	1	16.1472
No TSS	1	12.4826
No TSS	1	9.32529
No TSS	1	9.92555
No TSS	1	14.048
No TSS	1	10.7018
No TSS	1	13.794
No TSS	1	11.3154
No TSS	1	8.4397
No TSS	1	12.6848
No TSS	1	2.5645
No TSS	1	9.88845
No TSS	1	9.18463
No TSS	1	5.3934
No TSS	1	9.33722
No TSS	1	6.2803
No TSS	1	13.7323
No TSS	1	11.8454
No TSS	1	10.7847
No TSS	1	14.4888
No TSS	1	8.1019
No TSS	1	5.43129
No TSS	1	9.32659
No TSS	1	14.2486
No TSS	1	10.5243
No TSS	1	5.50692
No TSS	1	14.5061
No TSS	1	18.2881
No TSS	1	5.73676
No TSS	1	8.37405
No TSS	1	8.54876
No TSS	1	10.4523
No TSS	1	8.36439
No TSS	1	5.95397
No TSS	1	16.8575
No TSS	1	10.8503
No TSS	1	9.91055
No TSS	1	4.65733
No TSS	1	5.42389
No TSS	1	9.14409
No TSS	1	3.60372
No TSS	1	7.99585
No TSS	1	12.6416
No TSS	1	6.51147
No TSS	1	11.5751
No TSS	1	2.56906
No TSS	1	11.8935
No TSS	1	6.86215
No TSS	1	8.90221
No TSS	1	12.2743
No TSS	1	12.5479
No TSS	1	7.51629
No TSS	1	2.50567
No TSS	1	7.11022
No TSS	1	6.95606
No TSS	1	7.23436
No TSS	1	9.54607
No TSS	1	3.58474
No TSS	1	14.0196
No TSS	1	4.76904
No TSS	1	4.46583
No TSS	1	4.2859
No TSS	1	6.97344
No TSS	1	5.98402
No TSS	1	2.78631
No TSS	1	3.1529
No TSS	1	3.75505
No TSS	2	1.57848
No TSS	2	1.52939
No TSS	2	7.85207
No TSS	2	1.6797
No TSS	2	9.43801
No TSS	2	4.04356
No TSS	2	3.41336
No TSS	2	1.52103
No TSS	2	5.69408
No TSS	2	1.77041
No TSS	2	5.85124
No TSS	2	1.87103
No TSS	2	6.31634
No TSS	2	4.24052
No TSS	2	6.86341
No TSS	2	7.2118
No TSS	2	7.06345
No TSS	2	7.09247
No TSS	2	7.16001
No TSS	2	9.43909
No TSS	2	4.3814
No TSS	2	4.50825
No TSS	2	6.18715
No TSS	2	17.992
No TSS	2	7.26446
No TSS	2	2.84513
No TSS	2	6.07218
No TSS	2	5.5876
No TSS	2	7.42122
No TSS	2	4.32685
No TSS	2	4.97798
No TSS	2	6.65725
No TSS	2	6.06666
No TSS	2	3.01525
No TSS	2	5.99669
No TSS	2	6.41928
No TSS	2	11.8504
No TSS	2	10.1533
No TSS	2	5.99766
No TSS	2	4.6762
No TSS	2	5.18884
No TSS	2	9.01643
No TSS	2	4.27676
No TSS	2	11.5048
No TSS	2	5.28886
No TSS	2	7.65725
No TSS	2	4.13819
No TSS	2	10.4405
No TSS	2	6.59993
No TSS	2	7.311
No TSS	2	12.7593
No TSS	2	11.0263
No TSS	2	4.2375
No TSS	2	4.55056
No TSS	2	9.47853
No TSS	2	10.7331
No TSS	2	5.56099
No TSS	2	9.33041
No TSS	2	3.88057
No TSS	2	9.67558
No TSS	2	5.68003
No TSS	2	6.03627
No TSS	2	4.40976
No TSS	2	10.0343
No TSS	2	10.5534
No TSS	2	7.95486
No TSS	2	9.59159
No TSS	2	7.12273
No TSS	2	11.2176
No TSS	2	6.54883
No TSS	2	8.92197
No TSS	2	10.3432
No TSS	2	9.32408
No TSS	2	7.01067
No TSS	2	12.0128
No TSS	2	9.07332
No TSS	2	8.32668
No TSS	2	15.2446
No TSS	2	5.69561
No TSS	2	5.32983
No TSS	2	7.17199
No TSS	2	6.94339
No TSS	2	6.88844
No TSS	2	6.96586
No TSS	2	8.5743
No TSS	2	8.85384
No TSS	2	10.757
No TSS	2	3.8759
No TSS	2	4.24618
No TSS	2	3.41332
No TSS	2	9.13316
No TSS	2	8.59169
No TSS	2	6.83037
No TSS	2	11.617
No TSS	2	5.55012
No TSS	2	5.47943
No TSS	2	14.0479
No TSS	2	8.12177
No TSS	2	11.1316
No TSS	2	8.60938
No TSS	2	9.32574
No TSS	2	15.9352
No TSS	2	7.852
No TSS	2	8.74953
No TSS	2	14.8224
No TSS	2	10.7215
No TSS	2	8.22423
No TSS	2	9.04783
No TSS	2	12.2559
No TSS	2	7.34098
No TSS	2	18.4937
No TSS	2	6.79646
No TSS	2	13.1601
No TSS	2	7.16222
No TSS	2	9.48808
No TSS	2	8.58569
No TSS	2	10.7375
No TSS	2	12.7856
No TSS	2	3.74434
No TSS	2	5.94977
No TSS	2	8.36918
No TSS	2	4.40495
No TSS	2	4.14599
No TSS	2	13.688
No TSS	2	5.78443
No TSS	2	12.5998
No TSS	2	9.82863
No TSS	2	9.18852
No TSS	2	7.04354
No TSS	2	2.57373
No TSS	2	7.37039
No TSS	2	13.217
No TSS	2	7.94263
No TSS	2	6.14472
No TSS	2	5.95485
No TSS	2	9.94514
No TSS	2	12.0444
No TSS	2	7.46656
No TSS	2	7.36878
No TSS	2	5.87973
No TSS	2	4.64636
No TSS	2	10.4751
No TSS	2	12.138
No TSS	2	3.85863
No TSS	2	5.60922
No TSS	2	7.50104
No TSS	2	7.51847
No TSS	2	10.8519
No TSS	2	8.48257
No TSS	2	10.4345
No TSS	2	7.36448
No TSS	2	14.0273
No TSS	2	7.34891
No TSS	2	7.38782
No TSS	2	3.34511
No TSS	2	11.563
No TSS	2	10.7051
No TSS	2	8.24037
No TSS	2	6.31413
No TSS	2	13.3946
No TSS	2	6.37563
No TSS	2	13.0868
No TSS	2	8.51218
No TSS	2	5.53462
No TSS	2	9.01764
No TSS	2	9.30262
No TSS	2	9.63617
No TSS	2	10.1022
No TSS	2	13.9898
No TSS	2	7.73176
No TSS	2	10.7443
No TSS	2	9.58203
No TSS	2	8.05777
No TSS	2	8.89637
No TSS	2	11.8872
No TSS	2	8.87616
No TSS	2	17.9169
No TSS	2	11.8275
No TSS	2	13.5896
No TSS	2	11.1035
No TSS	2	9.69339
No TSS	2	10.7922
No TSS	2	8.70144
No TSS	2	1.76986
No TSS	2	7.25562
No TSS	2	10.6109
No TSS	2	8.00575
No TSS	2	8.104
No TSS	2	6.61782
No TSS	2	6.61808
No TSS	2	7.483
No TSS	2	6.94767
No TSS	2	6.02398
No TSS	2	11.8076
No TSS	2	9.80318
No TSS	2	9.52595
No TSS	2	4.85695
No TSS	2	13.8043
No TSS	2	9.52271
No TSS	2	10.4981
No TSS	2	10.4982
No TSS	2	8.32431
No TSS	2	7.70603
No TSS	2	7.4555
No TSS	2	11.7355
No TSS	2	15.1506
No TSS	2	5.41435
No TSS	2	7.95117
No TSS	2	10.5067
No TSS	2	11.6233
No TSS	2	5.43472
No TSS	2	6.05861
No TSS	2	4.84501
No TSS	2	9.12668
No TSS	2	3.55891
No TSS	2	8.57565
No TSS	2	6.57788
No TSS	2	11.1889
No TSS	2	7.30792
No TSS	2	6.06148
No TSS	2	2.79357
No TSS	2	4.11037
No TSS	2	6.17988
No TSS	2	5.0964
No TSS	2	2.51431
No TSS	2	4.04788
No TSS	2	5.61443
No TSS	2	2.37108
No TSS	3	8.19267
No TSS	3	5.58263
No TSS	3	9.12531
No TSS	3	5.92515
No TSS	3	8.17099
No TSS	3	10.1904
No TSS	3	3.96842
No TSS	3	6.11937
No TSS	3	5.67793
No TSS	3	10.0347
No TSS	3	7.78543
No TSS	3	9.62923
No TSS	3	2.3432
No TSS	3	11.9672
No TSS	3	5.64777
No TSS	3	15.6996
No TSS	3	5.8549
No TSS	3	5.38308
No TSS	3	6.38046
No TSS	3	10.5501
No TSS	3	4.5184
No TSS	3	9.76994
No TSS	3	8.87054
No TSS	3	10.4493
No TSS	3	5.2309
No TSS	3	5.9342
No TSS	3	9.05473
No TSS	3	9.25422
No TSS	3	1.57205
No TSS	3	6.45719
No TSS	3	8.51168
No TSS	3	7.19873
No TSS	3	9.87791
No TSS	3	2.79789
No TSS	3	3.71357
No TSS	3	9.25914
No TSS	3	11.0108
No TSS	3	13.1929
No TSS	3	6.63404
No TSS	3	5.77509
No TSS	3	13.1625
No TSS	3	6.3829
No TSS	3	6.19181
No TSS	3	4.66069
No TSS	3	8.88089
No TSS	3	12.5727
No TSS	3	2.61367
No TSS	3	12.8894
No TSS	3	6.72299
No TSS	3	5.37839
No TSS	3	7.73089
No TSS	3	8.14738
No TSS	3	8.02376
No TSS	3	6.05834
No TSS	3	10.1971
No TSS	3	15.3533
No TSS	3	1.76638
No TSS	3	6.77562
No TSS	3	10.2398
No TSS	3	12.4569
No TSS	3	17.1673
No TSS	3	21.5075
No TSS	3	5.60993
No TSS	3	8.60453
No TSS	3	6.80777
No TSS	3	12.2964
No TSS	3	4.93831
No TSS	3	14.0563
No TSS	3	17.5957
No TSS	3	11.4186
No TSS	3	2.0486
No TSS	3	21.5066
No TSS	3	11.4324
No TSS	3	12.2276
No TSS	3	4.3933
No TSS	3	10.6725
No TSS	3	7.21748
No TSS	3	7.08189
No TSS	3	19.2737
No TSS	3	5.81907
No TSS	3	9.64175
No TSS	3	9.01184
No TSS	3	12.2986
No TSS	3	9.18953
No TSS	3	10.7379
No TSS	3	11.1171
No TSS	3	11.9955
No TSS	3	13.0218
No TSS	3	13.5281
No TSS	3	6.80132
No TSS	3	9.0902
No TSS	3	8.57408
No TSS	3	16.0029
No TSS	3	9.21066
No TSS	3	8.35527
No TSS	3	13.3365
No TSS	3	9.18516
No TSS	3	12.0912
No TSS	3	14.2551
No TSS	3	5.57573
No TSS	3	6.81057
No TSS	3	15.6479
No TSS	3	9.03077
No TSS	3	4.61236
No TSS	3	8.54785
No TSS	3	12.952
No TSS	3	6.00619
No TSS	3	6.59413
No TSS	3	11.4197
No TSS	3	17.1065
No TSS	3	15.9983
No TSS	3	11.3442
No TSS	3	8.34409
No TSS	3	8.18187
No TSS	3	9.9093
No TSS	3	13.1577
No TSS	3	17.7376
No TSS	3	11.9474
No TSS	3	7.06066
No TSS	3	7.66058
No TSS	3	12.3607
No TSS	3	8.68648
No TSS	3	11.4502
No TSS	3	17.3179
No TSS	3	9.2955
No TSS	3	7.56552
No TSS	3	8.99861
No TSS	3	6.7473
No TSS	3	9.82238
No TSS	3	11.0116
No TSS	3	7.85333
No TSS	3	11.0644
No TSS	3	8.98117
No TSS	3	10.663
No TSS	3	11.1695
No TSS	3	7.2701
No TSS	3	14.1594
No TSS	3	12.3199
No TSS	3	12.5535
No TSS	3	9.3018
No TSS	3	13.2648
No TSS	3	9.41914
No TSS	3	7.94571
No TSS	3	14.9619
No TSS	3	7.53388
No TSS	3	1.48443
No TSS	3	4.91629
No TSS	3	12.8619
No TSS	3	9.04957
No TSS	3	11.0639
No TSS	3	9.5242
No TSS	3	7.091
No TSS	3	6.69207
No TSS	3	7.5901
No TSS	3	7.24305
No TSS	3	15.4345
No TSS	3	12.0817
No TSS	3	8.85438
No TSS	3	5.31649
No TSS	3	13.3054
No TSS	3	13.4123
No TSS	3	6.03522
No TSS	3	9.92841
No TSS	3	8.79478
No TSS	3	7.7924
No TSS	3	10.1329
No TSS	3	9.68537
No TSS	3	7.56994
No TSS	3	9.05591
No TSS	3	10.5605
No TSS	3	7.24567
No TSS	3	9.01386
No TSS	3	8.5829
No TSS	3	12.5991
No TSS	3	3.77659
No TSS	3	7.24561
No TSS	3	7.90773
No TSS	3	9.49277
No TSS	3	10.3182
No TSS	3	10.7582
No TSS	3	5.77415
No TSS	3	6.09715
No TSS	3	8.60961
No TSS	3	13.6291
No TSS	3	9.60235
No TSS	3	8.28355
No TSS	3	17.6499
No TSS	3	7.28147
No TSS	3	10.1181
No TSS	3	14.7727
No TSS	3	3.53935
No TSS	3	6.74551
No TSS	3	5.37664
No TSS	3	11.1388
No TSS	3	7.05714
No TSS	3	1.84057
No TSS	3	10.7391
No TSS	3	3.48543
No TSS	3	4.22716
No TSS	3	8.7112
No TSS	3	10.2844
No TSS	3	7.85448
No TSS	3	5.41303
No TSS	3	5.94664
No TSS	3	12.1546
No TSS	3	10.4845
No TSS	3	7.18047
No TSS	3	11.4033
No TSS	3	5.07709
No TSS	3	9.85323
No TSS	3	9.08059
No TSS	3	13.5145
No TSS	3	6.5596
No TSS	3	6.09688
No TSS	3	2.45285
No TSS	3	6.3419
No TSS	3	13.5998
No TSS	3	8.12628
No TSS	3	5.00956
No TSS	3	6.52458
No TSS	3	6.14893
No TSS	3	4.25478
plus TSS	1	2.02771
plus TSS	1	2.92196
plus TSS	1	1.62375
plus TSS	1	1.55373
plus TSS	1	2.27971
plus TSS	1	1.50121
plus TSS	1	1.2145
plus TSS	1	1.47949
plus TSS	1	1.44303
plus TSS	1	1.46549
plus TSS	1	1.90132
plus TSS	1	1.40082
plus TSS	1	1.29046
plus TSS	1	2.48271
plus TSS	1	1.41035
plus TSS	1	1.71362
plus TSS	1	3.65004
plus TSS	1	1.46941
plus TSS	1	1.52686
plus TSS	1	1.41605
plus TSS	1	1.70873
plus TSS	1	1.4809
plus TSS	1	1.32028
plus TSS	1	1.69195
plus TSS	1	4.38131
plus TSS	1	1.36936
plus TSS	1	1.55128
plus TSS	1	1.81824
plus TSS	1	1.72454
plus TSS	1	3.72174
plus TSS	1	1.67164
plus TSS	1	1.46429
plus TSS	1	1.59402
plus TSS	1	1.77838
plus TSS	1	1.52594
plus TSS	1	1.8849
plus TSS	1	1.6487
plus TSS	1	1.64335
plus TSS	1	1.86597
plus TSS	1	1.61141
plus TSS	1	1.84086
plus TSS	1	1.35536
plus TSS	1	2.13261
plus TSS	1	3.11531
plus TSS	1	3.08045
plus TSS	1	1.52273
plus TSS	1	1.54548
plus TSS	1	1.56035
plus TSS	1	2.00915
plus TSS	1	1.40524
plus TSS	1	2.6937
plus TSS	1	1.86769
plus TSS	1	1.41976
plus TSS	1	3.35722
plus TSS	1	1.96376
plus TSS	1	1.70355
plus TSS	1	4.74031
plus TSS	1	3.4204
plus TSS	1	1.40637
plus TSS	1	1.37979
plus TSS	1	1.89895
plus TSS	1	1.67167
plus TSS	1	1.70332
plus TSS	1	3.99831
plus TSS	1	1.5842
plus TSS	1	1.63991
plus TSS	1	1.64355
plus TSS	1	2.43186
plus TSS	1	1.34163
plus TSS	1	1.40664
plus TSS	1	1.70969
plus TSS	1	1.52694
plus TSS	1	1.53732
plus TSS	1	2.17932
plus TSS	1	3.55561
plus TSS	1	1.86404
plus TSS	1	1.8296
plus TSS	1	1.36008
plus TSS	1	3.23218
plus TSS	1	2.33473
plus TSS	1	1.69212
plus TSS	1	2.8137
plus TSS	1	1.54007
plus TSS	1	1.56758
plus TSS	1	2.47299
plus TSS	1	1.71533
plus TSS	1	3.41246
plus TSS	1	2.55215
plus TSS	1	1.39861
plus TSS	1	1.5996
plus TSS	1	1.90242
plus TSS	1	1.46165
plus TSS	1	1.31416
plus TSS	1	1.39895
plus TSS	1	1.53777
plus TSS	1	3.33245
plus TSS	1	3.8224
plus TSS	1	8.30465
plus TSS	1	2.25429
plus TSS	1	2.6611
plus TSS	1	1.73881
plus TSS	1	2.1926
plus TSS	1	3.65891
plus TSS	1	1.52529
plus TSS	1	1.62016
plus TSS	1	1.61334
plus TSS	1	1.49782
plus TSS	1	1.81822
plus TSS	1	1.52155
plus TSS	1	1.531
plus TSS	1	1.80506
plus TSS	1	1.86922
plus TSS	1	2.07031
plus TSS	1	1.58465
plus TSS	1	1.38944
plus TSS	1	1.27763
plus TSS	1	2.01088
plus TSS	1	1.43722
plus TSS	1	1.37136
plus TSS	1	5.15571
plus TSS	1	1.64097
plus TSS	1	2.09764
plus TSS	1	1.70364
plus TSS	1	1.69798
plus TSS	1	1.6979
plus TSS	1	1.60271
plus TSS	1	1.42472
plus TSS	1	1.58728
plus TSS	1	1.47969
plus TSS	1	1.49342
plus TSS	1	1.4949
plus TSS	1	2.73265
plus TSS	1	4.18611
plus TSS	1	2.56971
plus TSS	1	1.85299
plus TSS	1	2.79065
plus TSS	1	1.77503
plus TSS	1	1.75453
plus TSS	1	6.32981
plus TSS	1	2.45849
plus TSS	1	1.59597
plus TSS	1	1.82834
plus TSS	1	1.34226
plus TSS	1	1.48996
plus TSS	1	2.6417
plus TSS	1	1.92885
plus TSS	1	3.07774
plus TSS	1	1.32002
plus TSS	1	1.48372
plus TSS	1	1.5084
plus TSS	1	1.42749
plus TSS	1	2.33264
plus TSS	1	3.07557
plus TSS	1	1.33454
plus TSS	1	2.14187
plus TSS	1	1.68747
plus TSS	1	1.2976
plus TSS	1	1.20354
plus TSS	1	1.913
plus TSS	1	1.73056
plus TSS	1	1.32985
plus TSS	1	2.40722
plus TSS	1	2.57179
plus TSS	1	1.52757
plus TSS	1	3.8106
plus TSS	1	1.5216
plus TSS	1	2.6112
plus TSS	1	2.4106
plus TSS	1	1.49699
plus TSS	1	1.67571
plus TSS	1	1.71414
plus TSS	1	1.63266
plus TSS	1	1.48702
plus TSS	1	1.48133
plus TSS	1	2.35236
plus TSS	1	1.30578
plus TSS	1	1.40522
plus TSS	1	1.61633
plus TSS	1	1.55092
plus TSS	1	1.39919
plus TSS	1	1.50441
plus TSS	1	1.8949
plus TSS	1	2.31011
plus TSS	1	1.47999
plus TSS	1	2.84576
plus TSS	1	1.46731
plus TSS	1	1.49875
plus TSS	1	7.40054
plus TSS	1	1.81368
plus TSS	1	1.64208
plus TSS	1	1.44855
plus TSS	1	1.38833
plus TSS	1	2.30859
plus TSS	1	2.4002
plus TSS	1	5.57807
plus TSS	1	2.14987
plus TSS	1	1.7512
plus TSS	1	1.84224
plus TSS	1	1.61172
plus TSS	1	2.30201
plus TSS	1	1.50761
plus TSS	1	1.39558
plus TSS	1	1.6133
plus TSS	1	4.00704
plus TSS	1	1.36077
plus TSS	1	1.61995
plus TSS	1	1.86147
plus TSS	1	3.37547
plus TSS	1	2.17822
plus TSS	1	2.45821
plus TSS	1	1.7132
plus TSS	1	2.16044
plus TSS	1	1.57531
plus TSS	1	2.48305
plus TSS	1	2.4516
plus TSS	1	2.92832
plus TSS	1	2.4075
plus TSS	1	1.34379
plus TSS	1	1.73606
plus TSS	1	1.6348
plus TSS	1	1.48227
plus TSS	1	1.62781
plus TSS	1	1.36801
plus TSS	1	1.61395
plus TSS	1	2.30816
plus TSS	1	1.51862
plus TSS	1	2.74679
plus TSS	1	1.67744
plus TSS	1	1.43383
plus TSS	1	1.32945
plus TSS	1	1.26819
plus TSS	1	1.58433
plus TSS	1	2.01589
plus TSS	1	1.38135
plus TSS	1	2.35055
plus TSS	1	1.64737
plus TSS	1	1.6133
plus TSS	1	2.93239
plus TSS	1	3.42108
plus TSS	1	1.52018
plus TSS	1	1.95546
plus TSS	1	1.35961
plus TSS	1	2.75616
plus TSS	1	1.27226
plus TSS	1	1.27681
plus TSS	1	1.51094
plus TSS	1	1.71506
plus TSS	1	1.46313
plus TSS	1	1.58299
plus TSS	1	1.37974
plus TSS	1	2.31519
plus TSS	1	1.77055
plus TSS	1	1.54826
plus TSS	1	1.41757
plus TSS	1	1.19686
plus TSS	1	1.54299
plus TSS	1	2.06054
plus TSS	2	1.47708
plus TSS	2	1.26851
plus TSS	2	1.53491
plus TSS	2	1.49823
plus TSS	2	1.87319
plus TSS	2	1.53799
plus TSS	2	1.6986
plus TSS	2	1.53873
plus TSS	2	1.53045
plus TSS	2	2.8326
plus TSS	2	4.41867
plus TSS	2	1.63735
plus TSS	2	1.48423
plus TSS	2	1.72112
plus TSS	2	1.45967
plus TSS	2	1.40048
plus TSS	2	1.51948
plus TSS	2	2.11798
plus TSS	2	1.44166
plus TSS	2	2.12077
plus TSS	2	1.53234
plus TSS	2	1.56738
plus TSS	2	2.09975
plus TSS	2	2.26917
plus TSS	2	1.50204
plus TSS	2	2.17409
plus TSS	2	1.57675
plus TSS	2	1.49646
plus TSS	2	2.82049
plus TSS	2	1.32439
plus TSS	2	1.92608
plus TSS	2	1.30429
plus TSS	2	3.15771
plus TSS	2	1.40095
plus TSS	2	1.85279
plus TSS	2	2.17811
plus TSS	2	2.26205
plus TSS	2	3.05055
plus TSS	2	1.20558
plus TSS	2	3.02376
plus TSS	2	1.58659
plus TSS	2	3.49076
plus TSS	2	2.27772
plus TSS	2	2.52659
plus TSS	2	2.24026
plus TSS	2	2.44231
plus TSS	2	1.31233
plus TSS	2	1.86102
plus TSS	2	2.01416
plus TSS	2	1.9025
plus TSS	2	1.68089
plus TSS	2	3.90287
plus TSS	2	1.55408
plus TSS	2	1.81311
plus TSS	2	1.9972
plus TSS	2	1.58402
plus TSS	2	2.14192
plus TSS	2	2.31322
plus TSS	2	1.77043
plus TSS	2	1.4523
plus TSS	2	1.73862
plus TSS	2	1.97915
plus TSS	2	4.36347
plus TSS	2	1.68733
plus TSS	2	1.52136
plus TSS	2	3.19741
plus TSS	2	1.869
plus TSS	2	1.98426
plus TSS	2	1.43647
plus TSS	2	1.41853
plus TSS	2	2.05886
plus TSS	2	3.03228
plus TSS	2	3.19208
plus TSS	2	1.62089
plus TSS	2	1.85097
plus TSS	2	1.50087
plus TSS	2	1.54415
plus TSS	2	1.73069
plus TSS	2	1.58283
plus TSS	2	1.99769
plus TSS	2	1.63335
plus TSS	2	2.77859
plus TSS	2	2.0392
plus TSS	2	1.65791
plus TSS	2	3.00332
plus TSS	2	1.90288
plus TSS	2	1.63259
plus TSS	2	2.21223
plus TSS	2	1.83202
plus TSS	2	1.57981
plus TSS	2	1.79018
plus TSS	2	1.70813
plus TSS	2	1.85498
plus TSS	2	2.78409
plus TSS	2	2.05786
plus TSS	2	2.47953
plus TSS	2	1.33962
plus TSS	2	1.65265
plus TSS	2	1.49342
plus TSS	2	2.3896
plus TSS	2	1.46223
plus TSS	2	1.50911
plus TSS	2	1.58728
plus TSS	2	1.57933
plus TSS	2	2.87367
plus TSS	2	1.61054
plus TSS	2	3.4718
plus TSS	2	5.33481
plus TSS	2	2.44597
plus TSS	2	1.46338
plus TSS	2	4.24761
plus TSS	2	1.79623
plus TSS	2	2.46564
plus TSS	2	3.94959
plus TSS	2	1.47651
plus TSS	2	1.30906
plus TSS	2	4.0865
plus TSS	2	1.65149
plus TSS	2	6.94506
plus TSS	2	1.47382
plus TSS	2	2.06522
plus TSS	2	4.38277
plus TSS	2	1.83179
plus TSS	2	1.56382
plus TSS	2	2.54701
plus TSS	2	3.54055
plus TSS	2	2.05025
plus TSS	2	1.81445
plus TSS	2	1.96108
plus TSS	2	1.64675
plus TSS	2	5.48936
plus TSS	2	2.3998
plus TSS	2	1.66465
plus TSS	2	1.86782
plus TSS	2	1.96406
plus TSS	2	1.64779
plus TSS	2	2.2034
plus TSS	2	2.05686
plus TSS	2	2.80592
plus TSS	2	1.63986
plus TSS	2	1.69925
plus TSS	2	1.5032
plus TSS	2	1.71169
plus TSS	2	3.5163
plus TSS	2	1.78632
plus TSS	2	1.6573
plus TSS	2	3.01816
plus TSS	2	1.57379
plus TSS	2	1.90136
plus TSS	2	3.63299
plus TSS	2	1.68877
plus TSS	2	1.80171
plus TSS	2	1.60901
plus TSS	2	1.58268
plus TSS	2	1.42541
plus TSS	2	1.64695
plus TSS	2	1.72205
plus TSS	2	1.6263
plus TSS	2	1.37375
plus TSS	2	1.71575
plus TSS	2	2.56077
plus TSS	2	2.03979
plus TSS	2	1.32428
plus TSS	2	2.1286
plus TSS	2	2.24901
plus TSS	2	2.33316
plus TSS	2	1.5442
plus TSS	2	1.77461
plus TSS	2	1.43089
plus TSS	2	2.35548
plus TSS	2	1.92728
plus TSS	2	4.52459
plus TSS	2	1.51877
plus TSS	2	2.56828
plus TSS	2	2.07765
plus TSS	2	1.46742
plus TSS	2	3.7982
plus TSS	2	1.37369
plus TSS	2	2.99863
plus TSS	2	1.55285
plus TSS	2	2.49565
plus TSS	2	1.68165
plus TSS	2	1.57074
plus TSS	2	1.83413
plus TSS	2	2.67154
plus TSS	2	1.46562
plus TSS	2	3.30346
plus TSS	2	2.16267
plus TSS	2	3.45989
plus TSS	2	1.5237
plus TSS	2	1.75624
plus TSS	2	3.60734
plus TSS	2	3.77033
plus TSS	2	2.24848
plus TSS	2	3.02628
plus TSS	2	1.61882
plus TSS	2	1.70777
plus TSS	2	3.01591
plus TSS	2	3.38733
plus TSS	2	1.91017
plus TSS	2	2.20561
plus TSS	2	1.5783
plus TSS	2	1.81348
plus TSS	2	4.92233
plus TSS	2	2.63869
plus TSS	2	1.56538
plus TSS	2	1.33712
plus TSS	2	1.50479
plus TSS	2	1.85942
plus TSS	2	2.79903
plus TSS	2	2.2735
plus TSS	2	1.46967
plus TSS	2	2.22781
plus TSS	2	2.09473
plus TSS	2	4.13603
plus TSS	2	2.21399
plus TSS	2	3.42915
plus TSS	2	1.21378
plus TSS	2	1.46768
plus TSS	2	1.45141
plus TSS	2	2.70239
plus TSS	2	3.8706
plus TSS	2	1.63085
plus TSS	2	1.69519
plus TSS	2	1.58228
plus TSS	2	2.07225
plus TSS	2	1.88238
plus TSS	2	1.67243
plus TSS	2	2.01792
plus TSS	2	1.45917
plus TSS	2	1.38193
plus TSS	2	1.45816
plus TSS	2	1.47681
plus TSS	2	2.05807
plus TSS	2	1.33155
plus TSS	2	1.50082
plus TSS	2	2.05415
plus TSS	2	1.40589
plus TSS	2	1.4841
plus TSS	2	1.46672
plus TSS	2	1.69334
plus TSS	2	1.56533
plus TSS	2	1.55264
plus TSS	2	2.64747
plus TSS	2	1.39201
plus TSS	2	2.17313
plus TSS	2	1.28367
plus TSS	2	1.54576
plus TSS	2	3.1097
plus TSS	2	1.39349
plus TSS	2	1.56647
plus TSS	2	1.3958
plus TSS	2	1.19069
plus TSS	2	1.8023
plus TSS	2	1.82838
plus TSS	2	1.60246
plus TSS	2	1.23577
plus TSS	2	1.4226
plus TSS	2	1.64109
plus TSS	2	1.63561
plus TSS	2	1.34415
plus TSS	2	1.31353
plus TSS	2	1.61021
plus TSS	2	1.47238
plus TSS	2	1.46049
plus TSS	2	1.80948
plus TSS	2	1.67316
plus TSS	2	1.26111
plus TSS	2	1.52427
plus TSS	2	1.56572
plus TSS	2	1.59571
plus TSS	2	1.39022
plus TSS	2	1.72294
plus TSS	2	1.4981
plus TSS	3	1.68778
plus TSS	3	1.62948
plus TSS	3	1.77216
plus TSS	3	2.78442
plus TSS	3	1.62901
plus TSS	3	1.77638
plus TSS	3	1.46416
plus TSS	3	3.13638
plus TSS	3	1.4499
plus TSS	3	3.56417
plus TSS	3	5.7754
plus TSS	3	1.59164
plus TSS	3	1.53924
plus TSS	3	1.56934
plus TSS	3	1.6498
plus TSS	3	1.9658
plus TSS	3	2.89535
plus TSS	3	1.30084
plus TSS	3	2.38801
plus TSS	3	3.731
plus TSS	3	1.68497
plus TSS	3	1.5826
plus TSS	3	1.72029
plus TSS	3	2.58333
plus TSS	3	1.70035
plus TSS	3	3.07269
plus TSS	3	1.60486
plus TSS	3	6.01634
plus TSS	3	3.23164
plus TSS	3	1.73654
plus TSS	3	1.48085
plus TSS	3	1.78526
plus TSS	3	3.64198
plus TSS	3	1.91555
plus TSS	3	2.98641
plus TSS	3	1.94263
plus TSS	3	8.30875
plus TSS	3	1.62122
plus TSS	3	1.70389
plus TSS	3	1.64867
plus TSS	3	2.93034
plus TSS	3	2.23519
plus TSS	3	1.53222
plus TSS	3	4.28042
plus TSS	3	1.71161
plus TSS	3	1.85309
plus TSS	3	2.43945
plus TSS	3	1.76312
plus TSS	3	2.71046
plus TSS	3	1.4848
plus TSS	3	5.49315
plus TSS	3	2.2239
plus TSS	3	1.46627
plus TSS	3	1.76199
plus TSS	3	1.69801
plus TSS	3	1.88011
plus TSS	3	4.82733
plus TSS	3	4.08968
plus TSS	3	4.84699
plus TSS	3	6.33364
plus TSS	3	1.67423
plus TSS	3	1.71018
plus TSS	3	2.14143
plus TSS	3	1.64572
plus TSS	3	1.52082
plus TSS	3	1.72877
plus TSS	3	3.27388
plus TSS	3	1.49916
plus TSS	3	2.19075
plus TSS	3	1.61853
plus TSS	3	3.47855
plus TSS	3	1.50102
plus TSS	3	1.41588
plus TSS	3	2.07495
plus TSS	3	2.31595
plus TSS	3	1.90058
plus TSS	3	1.54372
plus TSS	3	4.03394
plus TSS	3	1.54401
plus TSS	3	1.84032
plus TSS	3	2.7125
plus TSS	3	3.54029
plus TSS	3	1.57923
plus TSS	3	1.47267
plus TSS	3	1.95421
plus TSS	3	1.65377
plus TSS	3	2.44873
plus TSS	3	2.60108
plus TSS	3	1.71259
plus TSS	3	1.73761
plus TSS	3	1.488
plus TSS	3	1.50723
plus TSS	3	2.02409
plus TSS	3	3.54873
plus TSS	3	2.26464
plus TSS	3	1.59631
plus TSS	3	3.96939
plus TSS	3	1.68247
plus TSS	3	2.14309
plus TSS	3	6.80589
plus TSS	3	1.80491
plus TSS	3	2.12321
plus TSS	3	1.63567
plus TSS	3	1.65449
plus TSS	3	5.69213
plus TSS	3	1.97934
plus TSS	3	2.14328
plus TSS	3	1.57372
plus TSS	3	2.3532
plus TSS	3	1.58508
plus TSS	3	1.50996
plus TSS	3	1.70722
plus TSS	3	2.41043
plus TSS	3	3.0198
plus TSS	3	1.80912
plus TSS	3	3.69714
plus TSS	3	4.50281
plus TSS	3	1.49523
plus TSS	3	1.69593
plus TSS	3	1.58612
plus TSS	3	2.80022
plus TSS	3	1.82897
plus TSS	3	1.72694
plus TSS	3	1.61591
plus TSS	3	4.31787
plus TSS	3	2.28714
plus TSS	3	2.08741
plus TSS	3	1.60065
plus TSS	3	2.59166
plus TSS	3	4.54975
plus TSS	3	1.83226
plus TSS	3	1.84746
plus TSS	3	1.48336
plus TSS	3	2.05819
plus TSS	3	1.75353
plus TSS	3	2.24173
plus TSS	3	3.20775
plus TSS	3	1.89824
plus TSS	3	1.85759
plus TSS	3	3.59286
plus TSS	3	1.68714
plus TSS	3	1.53902
plus TSS	3	2.08226
plus TSS	3	2.96611
plus TSS	3	4.0006
plus TSS	3	1.61666
plus TSS	3	1.58992
plus TSS	3	1.48394
plus TSS	3	2.28631
plus TSS	3	1.84758
plus TSS	3	1.4181
plus TSS	3	2.47774
plus TSS	3	1.39084
plus TSS	3	1.61877
plus TSS	3	1.70608
plus TSS	3	1.81669
plus TSS	3	2.60477
plus TSS	3	3.40926
plus TSS	3	1.701
plus TSS	3	1.48756
plus TSS	3	1.81203
plus TSS	3	4.10799
plus TSS	3	1.58929
plus TSS	3	5.17159
plus TSS	3	1.74794
plus TSS	3	1.58221
plus TSS	3	1.68045
plus TSS	3	3.01844
plus TSS	3	1.69272
plus TSS	3	1.56958
plus TSS	3	1.50099
plus TSS	3	1.68661
plus TSS	3	1.39169
plus TSS	3	1.90885
plus TSS	3	1.93336
plus TSS	3	1.90364
plus TSS	3	1.71236
plus TSS	3	1.57758
plus TSS	3	1.70932
plus TSS	3	1.59527
plus TSS	3	1.56319
plus TSS	3	1.50282
plus TSS	3	2.1191
plus TSS	3	1.60282
plus TSS	3	1.64032
plus TSS	3	1.55632
plus TSS	3	1.55467
plus TSS	3	1.76046
plus TSSweak	1	1.77268
plus TSSweak	1	6.88662
plus TSSweak	1	1.66915
plus TSSweak	1	5.20063
plus TSSweak	1	6.17132
plus TSSweak	1	4.71634
plus TSSweak	1	3.72199
plus TSSweak	1	5.1961
plus TSSweak	1	6.18516
plus TSSweak	1	2.16622
plus TSSweak	1	4.34983
plus TSSweak	1	5.75851
plus TSSweak	1	6.22965
plus TSSweak	1	1.60924
plus TSSweak	1	11.237
plus TSSweak	1	4.78927
plus TSSweak	1	2.04667
plus TSSweak	1	4.45798
plus TSSweak	1	2.41
plus TSSweak	1	4.99655
plus TSSweak	1	4.74894
plus TSSweak	1	4.76661
plus TSSweak	1	6.21473
plus TSSweak	1	1.61926
plus TSSweak	1	5.35224
plus TSSweak	1	8.59591
plus TSSweak	1	3.15587
plus TSSweak	1	5.12185
plus TSSweak	1	8.64933
plus TSSweak	1	2.11402
plus TSSweak	1	3.85201
plus TSSweak	1	2.21699
plus TSSweak	1	4.10997
plus TSSweak	1	5.12281
plus TSSweak	1	1.8208
plus TSSweak	1	6.05993
plus TSSweak	1	7.65289
plus TSSweak	1	2.43203
plus TSSweak	1	2.6248
plus TSSweak	1	11.6538
plus TSSweak	1	2.53389
plus TSSweak	1	6.03052
plus TSSweak	1	2.66338
plus TSSweak	1	2.48476
plus TSSweak	1	11.4383
plus TSSweak	1	8.23132
plus TSSweak	1	8.77036
plus TSSweak	1	9.16482
plus TSSweak	1	9.37587
plus TSSweak	1	8.5115
plus TSSweak	1	2.03509
plus TSSweak	1	1.48451
plus TSSweak	1	10.8009
plus TSSweak	1	13.4503
plus TSSweak	1	5.0484
plus TSSweak	1	4.02382
plus TSSweak	1	1.88495
plus TSSweak	1	2.35517
plus TSSweak	1	3.68875
plus TSSweak	1	8.21338
plus TSSweak	1	2.52214
plus TSSweak	1	5.93723
plus TSSweak	1	6.14097
plus TSSweak	1	12.4913
plus TSSweak	1	16.6445
plus TSSweak	1	7.89737
plus TSSweak	1	7.00938
plus TSSweak	1	4.03943
plus TSSweak	1	1.82946
plus TSSweak	1	10.4792
plus TSSweak	1	6.8557
plus TSSweak	1	6.79318
plus TSSweak	1	6.79915
plus TSSweak	1	25.3863
plus TSSweak	1	3.19601
plus TSSweak	1	3.70237
plus TSSweak	1	7.61025
plus TSSweak	1	7.32764
plus TSSweak	1	10.0543
plus TSSweak	1	17.8754
plus TSSweak	1	2.88261
plus TSSweak	1	14.5646
plus TSSweak	1	10.1918
plus TSSweak	1	2.53625
plus TSSweak	1	3.54342
plus TSSweak	1	7.62922
plus TSSweak	1	2.15521
plus TSSweak	1	1.83278
plus TSSweak	1	11.0832
plus TSSweak	1	3.66158
plus TSSweak	1	5.20292
plus TSSweak	1	4.70256
plus TSSweak	1	2.04779
plus TSSweak	1	3.03475
plus TSSweak	1	6.93723
plus TSSweak	1	5.6723
plus TSSweak	1	5.61574
plus TSSweak	1	6.64512
plus TSSweak	1	9.65551
plus TSSweak	1	1.87979
plus TSSweak	1	1.41896
plus TSSweak	1	5.36984
plus TSSweak	1	13.3827
plus TSSweak	1	1.72883
plus TSSweak	1	4.07408
plus TSSweak	1	16.1231
plus TSSweak	1	12.5971
plus TSSweak	1	5.4016
plus TSSweak	1	4.92533
plus TSSweak	1	5.98397
plus TSSweak	1	5.69971
plus TSSweak	1	8.71984
plus TSSweak	1	7.17301
plus TSSweak	1	7.15274
plus TSSweak	1	15.949
plus TSSweak	1	3.52089
plus TSSweak	1	15.5594
plus TSSweak	1	2.16405
plus TSSweak	1	1.99496
plus TSSweak	1	2.2066
plus TSSweak	1	5.0114
plus TSSweak	1	8.1639
plus TSSweak	1	8.89241
plus TSSweak	1	7.48846
plus TSSweak	1	5.57556
plus TSSweak	1	5.85928
plus TSSweak	1	11.4706
plus TSSweak	1	6.1857
plus TSSweak	1	4.14351
plus TSSweak	1	9.30548
plus TSSweak	1	14.0251
plus TSSweak	1	5.96279
plus TSSweak	1	13.9647
plus TSSweak	1	6.95107
plus TSSweak	1	5.57556
plus TSSweak	1	1.59891
plus TSSweak	1	5.72392
plus TSSweak	1	10.3816
plus TSSweak	1	11.2108
plus TSSweak	1	10.456
plus TSSweak	1	9.73731
plus TSSweak	1	4.83444
plus TSSweak	1	11.7759
plus TSSweak	1	8.30393
plus TSSweak	1	6.60613
plus TSSweak	1	5.28724
plus TSSweak	1	3.0011
plus TSSweak	1	7.14944
plus TSSweak	1	8.74253
plus TSSweak	1	9.60805
plus TSSweak	1	5.17444
plus TSSweak	1	10.2002
plus TSSweak	1	5.75588
plus TSSweak	1	9.19681
plus TSSweak	1	10.9937
plus TSSweak	1	8.83726
plus TSSweak	1	3.03883
plus TSSweak	1	7.585
plus TSSweak	1	3.29481
plus TSSweak	1	7.29931
plus TSSweak	1	7.69321
plus TSSweak	1	2.92485
plus TSSweak	1	10.993
plus TSSweak	1	8.3968
plus TSSweak	1	3.92318
plus TSSweak	1	6.35751
plus TSSweak	1	4.78313
plus TSSweak	1	12.9632
plus TSSweak	1	7.20876
plus TSSweak	1	5.36175
plus TSSweak	1	5.62691
plus TSSweak	1	7.13132
plus TSSweak	1	9.96175
plus TSSweak	1	3.05799
plus TSSweak	1	11.1587
plus TSSweak	1	2.17356
plus TSSweak	1	12.0122
plus TSSweak	1	3.27314
plus TSSweak	1	5.76958
plus TSSweak	1	6.35471
plus TSSweak	1	15.4069
plus TSSweak	1	7.04149
plus TSSweak	1	13.6983
plus TSSweak	1	9.17779
plus TSSweak	1	2.19871
plus TSSweak	1	1.94371
plus TSSweak	1	5.03215
plus TSSweak	1	2.81829
plus TSSweak	1	3.05478
plus TSSweak	1	6.58716
plus TSSweak	1	5.79485
plus TSSweak	1	7.33343
plus TSSweak	1	16.3515
plus TSSweak	1	6.35444
plus TSSweak	1	14.3407
plus TSSweak	1	15.0255
plus TSSweak	1	6.17542
plus TSSweak	1	9.95743
plus TSSweak	1	2.24918
plus TSSweak	1	7.6432
plus TSSweak	1	6.61095
plus TSSweak	1	5.17493
plus TSSweak	1	7.04242
plus TSSweak	1	3.28593
plus TSSweak	1	6.94922
plus TSSweak	1	14.7257
plus TSSweak	1	7.06692
plus TSSweak	1	18.988
plus TSSweak	1	12.7384
plus TSSweak	1	1.72751
plus TSSweak	1	8.68745
plus TSSweak	1	5.9299
plus TSSweak	1	2.62816
plus TSSweak	1	6.87966
plus TSSweak	1	1.99752
plus TSSweak	1	6.59643
plus TSSweak	1	8.02028
plus TSSweak	1	4.52074
plus TSSweak	1	10.0224
plus TSSweak	1	10.6123
plus TSSweak	1	8.53318
plus TSSweak	1	6.70315
plus TSSweak	1	2.17796
plus TSSweak	1	9.76567
plus TSSweak	1	7.51557
plus TSSweak	1	10.2152
plus TSSweak	1	5.45405
plus TSSweak	1	2.19109
plus TSSweak	1	7.7987
plus TSSweak	1	9.89972
plus TSSweak	1	6.29011
plus TSSweak	1	9.93897
plus TSSweak	1	6.67904
plus TSSweak	1	9.53695
plus TSSweak	1	1.60381
plus TSSweak	1	3.37838
plus TSSweak	2	3.82842
plus TSSweak	2	2.01296
plus TSSweak	2	1.55842
plus TSSweak	2	3.59126
plus TSSweak	2	1.82724
plus TSSweak	2	3.45953
plus TSSweak	2	5.80943
plus TSSweak	2	4.43789
plus TSSweak	2	3.69672
plus TSSweak	2	5.22183
plus TSSweak	2	5.19805
plus TSSweak	2	6.89277
plus TSSweak	2	1.8954
plus TSSweak	2	1.59775
plus TSSweak	2	3.80343
plus TSSweak	2	12.9726
plus TSSweak	2	1.76467
plus TSSweak	2	8.5118
plus TSSweak	2	4.98774
plus TSSweak	2	5.50243
plus TSSweak	2	7.60209
plus TSSweak	2	3.77889
plus TSSweak	2	2.36799
plus TSSweak	2	4.08674
plus TSSweak	2	4.15264
plus TSSweak	2	6.07908
plus TSSweak	2	2.25474
plus TSSweak	2	9.12472
plus TSSweak	2	6.11752
plus TSSweak	2	3.64444
plus TSSweak	2	2.48294
plus TSSweak	2	3.64975
plus TSSweak	2	3.75361
plus TSSweak	2	7.28053
plus TSSweak	2	6.68432
plus TSSweak	2	8.33559
plus TSSweak	2	10.6029
plus TSSweak	2	9.23789
plus TSSweak	2	4.21477
plus TSSweak	2	3.21998
plus TSSweak	2	5.61533
plus TSSweak	2	9.22787
plus TSSweak	2	7.37726
plus TSSweak	2	2.78539
plus TSSweak	2	5.47204
plus TSSweak	2	5.46153
plus TSSweak	2	4.97985
plus TSSweak	2	6.22608
plus TSSweak	2	2.53372
plus TSSweak	2	3.90832
plus TSSweak	2	4.66752
plus TSSweak	2	9.24206
plus TSSweak	2	5.58338
plus TSSweak	2	7.13219
plus TSSweak	2	7.53434
plus TSSweak	2	2.18063
plus TSSweak	2	2.96733
plus TSSweak	2	6.11521
plus TSSweak	2	2.71674
plus TSSweak	2	2.56595
plus TSSweak	2	6.31551
plus TSSweak	2	4.52378
plus TSSweak	2	1.91065
plus TSSweak	2	7.61336
plus TSSweak	2	12.7982
plus TSSweak	2	7.51188
plus TSSweak	2	4.08048
plus TSSweak	2	12.0418
plus TSSweak	2	6.0465
plus TSSweak	2	2.59296
plus TSSweak	2	10.709
plus TSSweak	2	4.21892
plus TSSweak	2	8.0222
plus TSSweak	2	3.39006
plus TSSweak	2	3.08043
plus TSSweak	2	6.33615
plus TSSweak	2	6.94236
plus TSSweak	2	9.10925
plus TSSweak	2	3.71828
plus TSSweak	2	2.28737
plus TSSweak	2	10.3871
plus TSSweak	2	6.41734
plus TSSweak	2	4.96788
plus TSSweak	2	6.92531
plus TSSweak	2	2.36894
plus TSSweak	2	6.8262
plus TSSweak	2	5.1802
plus TSSweak	2	4.50004
plus TSSweak	2	3.75114
plus TSSweak	2	6.93292
plus TSSweak	2	10.0804
plus TSSweak	2	5.34714
plus TSSweak	2	9.21743
plus TSSweak	2	11.6545
plus TSSweak	2	5.2528
plus TSSweak	2	1.74243
plus TSSweak	2	4.95357
plus TSSweak	2	6.62625
plus TSSweak	2	6.14975
plus TSSweak	2	3.59786
plus TSSweak	2	12.7042
plus TSSweak	2	11.0131
plus TSSweak	2	5.68752
plus TSSweak	2	7.21603
plus TSSweak	2	7.10094
plus TSSweak	2	5.2841
plus TSSweak	2	4.66447
plus TSSweak	2	5.99976
plus TSSweak	2	2.7692
plus TSSweak	2	5.78661
plus TSSweak	2	7.22317
plus TSSweak	2	17.8597
plus TSSweak	2	2.52474
plus TSSweak	2	6.13337
plus TSSweak	2	11.1954
plus TSSweak	2	5.81826
plus TSSweak	2	2.44653
plus TSSweak	2	5.42704
plus TSSweak	2	6.52999
plus TSSweak	2	5.75481
plus TSSweak	2	4.61581
plus TSSweak	2	9.19105
plus TSSweak	2	6.28174
plus TSSweak	2	12.1647
plus TSSweak	2	5.45686
plus TSSweak	2	2.79631
plus TSSweak	2	2.15505
plus TSSweak	2	4.02055
plus TSSweak	2	9.35966
plus TSSweak	2	7.25155
plus TSSweak	2	4.70526
plus TSSweak	2	9.61033
plus TSSweak	2	6.17826
plus TSSweak	2	11.9501
plus TSSweak	2	7.31069
plus TSSweak	2	13.1362
plus TSSweak	2	2.26864
plus TSSweak	2	16.4898
plus TSSweak	2	10.8637
plus TSSweak	2	6.38316
plus TSSweak	2	6.42543
plus TSSweak	2	14.0021
plus TSSweak	2	2.76049
plus TSSweak	2	2.75829
plus TSSweak	2	13.0734
plus TSSweak	2	5.83877
plus TSSweak	2	2.06664
plus TSSweak	2	10.9216
plus TSSweak	2	6.86543
plus TSSweak	2	6.08583
plus TSSweak	2	8.83389
plus TSSweak	2	14.1861
plus TSSweak	2	9.97064
plus TSSweak	2	7.24177
plus TSSweak	2	3.37688
plus TSSweak	2	8.65301
plus TSSweak	2	5.07176
plus TSSweak	2	5.7793
plus TSSweak	2	3.72736
plus TSSweak	2	10.5609
plus TSSweak	2	5.81008
plus TSSweak	2	4.37487
plus TSSweak	2	4.82872
plus TSSweak	2	5.41873
plus TSSweak	2	4.76633
plus TSSweak	2	8.34691
plus TSSweak	2	11.328
plus TSSweak	2	8.57243
plus TSSweak	2	2.92846
plus TSSweak	2	4.18622
plus TSSweak	2	8.94072
plus TSSweak	2	6.13936
plus TSSweak	2	1.98194
plus TSSweak	2	3.83423
plus TSSweak	2	1.65778
plus TSSweak	2	6.81378
plus TSSweak	2	14.0712
plus TSSweak	2	5.92268
plus TSSweak	2	3.30166
plus TSSweak	2	6.65525
plus TSSweak	2	6.52093
plus TSSweak	2	6.03079
plus TSSweak	2	6.54021
plus TSSweak	2	2.43175
plus TSSweak	2	6.85272
plus TSSweak	2	6.01612
plus TSSweak	2	2.31899
plus TSSweak	2	7.49215
plus TSSweak	2	5.04366
plus TSSweak	2	10.4266
plus TSSweak	2	4.53169
plus TSSweak	2	5.96567
plus TSSweak	2	7.0117
plus TSSweak	2	2.41729
plus TSSweak	2	3.12427
plus TSSweak	2	10.3761
plus TSSweak	2	12.6983
plus TSSweak	2	10.4751
plus TSSweak	2	6.11018
plus TSSweak	2	3.00162
plus TSSweak	2	14.0421
plus TSSweak	2	4.01989
plus TSSweak	2	1.93245
plus TSSweak	2	4.10694
plus TSSweak	2	6.46165
plus TSSweak	2	6.48849
plus TSSweak	2	14.2916
plus TSSweak	2	2.86582
plus TSSweak	2	6.33746
plus TSSweak	2	4.08379
plus TSSweak	2	15.3608
plus TSSweak	2	5.35213
plus TSSweak	2	5.23922
plus TSSweak	2	6.03232
plus TSSweak	2	8.29313
plus TSSweak	2	2.36414
plus TSSweak	2	1.76235
plus TSSweak	2	2.80112
plus TSSweak	2	5.40662
plus TSSweak	2	3.30494
plus TSSweak	2	3.49417
plus TSSweak	2	7.10123
plus TSSweak	2	8.49775
plus TSSweak	2	9.06754
plus TSSweak	3	2.38251
plus TSSweak	3	2.85131
plus TSSweak	3	2.22189
plus TSSweak	3	3.50984
plus TSSweak	3	8.72711
plus TSSweak	3	4.98215
plus TSSweak	3	7.56423
plus TSSweak	3	1.91184
plus TSSweak	3	8.41551
plus TSSweak	3	5.91569
plus TSSweak	3	3.76861
plus TSSweak	3	1.33422
plus TSSweak	3	4.35735
plus TSSweak	3	3.53391
plus TSSweak	3	2.22442
plus TSSweak	3	5.53843
plus TSSweak	3	14.9089
plus TSSweak	3	3.64129
plus TSSweak	3	7.90489
plus TSSweak	3	7.26355
plus TSSweak	3	6.65402
plus TSSweak	3	1.51698
plus TSSweak	3	9.70436
plus TSSweak	3	3.90332
plus TSSweak	3	3.62365
plus TSSweak	3	6.08642
plus TSSweak	3	4.54839
plus TSSweak	3	11.7681
plus TSSweak	3	3.10226
plus TSSweak	3	2.26549
plus TSSweak	3	6.07401
plus TSSweak	3	7.45403
plus TSSweak	3	3.22237
plus TSSweak	3	8.13572
plus TSSweak	3	4.13388
plus TSSweak	3	17.3213
plus TSSweak	3	2.69758
plus TSSweak	3	6.59067
plus TSSweak	3	2.30925
plus TSSweak	3	2.30781
plus TSSweak	3	2.54283
plus TSSweak	3	7.25335
plus TSSweak	3	8.37926
plus TSSweak	3	3.89863
plus TSSweak	3	6.06849
plus TSSweak	3	5.84959
plus TSSweak	3	2.93939
plus TSSweak	3	2.1966
plus TSSweak	3	8.24302
plus TSSweak	3	11.2806
plus TSSweak	3	9.28864
plus TSSweak	3	6.15294
plus TSSweak	3	6.8563
plus TSSweak	3	1.3859
plus TSSweak	3	2.39693
plus TSSweak	3	6.62098
plus TSSweak	3	3.55796
plus TSSweak	3	3.23628
plus TSSweak	3	5.79013
plus TSSweak	3	5.16907
plus TSSweak	3	4.90216
plus TSSweak	3	2.97342
plus TSSweak	3	6.52025
plus TSSweak	3	4.82912
plus TSSweak	3	1.94373
plus TSSweak	3	5.61641
plus TSSweak	3	8.8169
plus TSSweak	3	2.45995
plus TSSweak	3	1.82384
plus TSSweak	3	14.6615
plus TSSweak	3	8.26548
plus TSSweak	3	13.9251
plus TSSweak	3	4.2557
plus TSSweak	3	8.19232
plus TSSweak	3	7.33436
plus TSSweak	3	7.8316
plus TSSweak	3	5.67419
plus TSSweak	3	2.3859
plus TSSweak	3	2.48982
plus TSSweak	3	3.49698
plus TSSweak	3	7.81869
plus TSSweak	3	5.89946
plus TSSweak	3	2.10123
plus TSSweak	3	2.50081
plus TSSweak	3	6.11979
plus TSSweak	3	3.57025
plus TSSweak	3	7.2182
plus TSSweak	3	8.19236
plus TSSweak	3	3.48728
plus TSSweak	3	5.74544
plus TSSweak	3	4.78404
plus TSSweak	3	5.35651
plus TSSweak	3	1.65347
plus TSSweak	3	4.93668
plus TSSweak	3	5.93697
plus TSSweak	3	14.0436
plus TSSweak	3	7.63543
plus TSSweak	3	10.2864
plus TSSweak	3	17.8958
plus TSSweak	3	4.89666
plus TSSweak	3	5.03109
plus TSSweak	3	5.78664
plus TSSweak	3	4.13861
plus TSSweak	3	3.31432
plus TSSweak	3	6.73055
plus TSSweak	3	6.57366
plus TSSweak	3	4.98111
plus TSSweak	3	4.36433
plus TSSweak	3	7.62107
plus TSSweak	3	4.48582
plus TSSweak	3	11.9395
plus TSSweak	3	6.18309
plus TSSweak	3	3.29018
plus TSSweak	3	5.69449
plus TSSweak	3	7.42245
plus TSSweak	3	9.24716
plus TSSweak	3	4.54552
plus TSSweak	3	8.66322
plus TSSweak	3	5.34485
plus TSSweak	3	9.47246
plus TSSweak	3	6.93279
plus TSSweak	3	11.1368
plus TSSweak	3	3.1924
plus TSSweak	3	3.55532
plus TSSweak	3	8.80454
plus TSSweak	3	7.4465
plus TSSweak	3	9.34179
plus TSSweak	3	7.11905
plus TSSweak	3	13.5982
plus TSSweak	3	11.4188
plus TSSweak	3	6.51829
plus TSSweak	3	1.46206
plus TSSweak	3	5.14479
plus TSSweak	3	6.02706
plus TSSweak	3	6.22296
plus TSSweak	3	11.0439
plus TSSweak	3	9.42306
plus TSSweak	3	6.39025
plus TSSweak	3	10.363
plus TSSweak	3	10.5484
plus TSSweak	3	12.386
plus TSSweak	3	11.1066
[truncated: 98 more rows]

## Sheet: Fig.2d
Fig.2d
Total PP7 output
	Replicate	Total RNA produced (A.U.)
PP7 allele(-)	1	2.28971
PP7 allele(-)	1	2.48925
PP7 allele(-)	1	2.68565
PP7 allele(-)	1	2.53397
PP7 allele(-)	1	2.24522
PP7 allele(-)	1	2.33238
PP7 allele(-)	1	2.58282
PP7 allele(-)	1	2.64352
PP7 allele(-)	1	2.46998
PP7 allele(-)	1	2.31645
PP7 allele(-)	1	2.31182
PP7 allele(-)	1	2.45168
PP7 allele(-)	1	2.06017
PP7 allele(-)	1	2.28055
PP7 allele(-)	1	2.47314
PP7 allele(-)	1	2.03447
PP7 allele(-)	1	2.54289
PP7 allele(-)	1	2.72567
PP7 allele(-)	1	2.5059
PP7 allele(-)	1	1.96604
PP7 allele(-)	1	2.64277
PP7 allele(-)	1	2.66891
PP7 allele(-)	1	2.56813
PP7 allele(-)	1	2.55893
PP7 allele(-)	1	2.18424
PP7 allele(-)	1	2.56791
PP7 allele(-)	1	2.35093
PP7 allele(-)	1	2.53314
PP7 allele(-)	1	2.62172
PP7 allele(-)	1	2.47762
PP7 allele(-)	1	2.63571
PP7 allele(-)	1	2.09698
PP7 allele(-)	1	2.77217
PP7 allele(-)	1	2.2049
PP7 allele(-)	1	3.00406
PP7 allele(-)	1	2.37783
PP7 allele(-)	1	2.61926
PP7 allele(-)	1	2.37224
PP7 allele(-)	1	2.54038
PP7 allele(-)	1	2.43032
PP7 allele(-)	1	2.6981
PP7 allele(-)	1	1.99181
PP7 allele(-)	1	2.77737
PP7 allele(-)	1	2.36622
PP7 allele(-)	1	2.60781
PP7 allele(-)	1	2.00776
PP7 allele(-)	1	2.37935
PP7 allele(-)	1	2.20597
PP7 allele(-)	1	2.69511
PP7 allele(-)	1	2.30841
PP7 allele(-)	1	2.24641
PP7 allele(-)	1	2.04104
PP7 allele(-)	1	2.14181
PP7 allele(-)	1	3.07072
PP7 allele(-)	1	2.25771
PP7 allele(-)	1	2.2778
PP7 allele(-)	1	2.25072
PP7 allele(-)	1	2.55638
PP7 allele(-)	1	2.20221
PP7 allele(-)	1	2.68578
PP7 allele(-)	1	2.49222
PP7 allele(-)	1	2.53711
PP7 allele(-)	1	2.50489
PP7 allele(-)	1	2.45883
PP7 allele(-)	1	2.65585
PP7 allele(-)	1	2.28404
PP7 allele(-)	1	2.29928
PP7 allele(-)	1	2.11352
PP7 allele(-)	1	2.58624
PP7 allele(-)	1	2.24968
PP7 allele(-)	1	2.42314
PP7 allele(-)	1	2.80217
PP7 allele(-)	1	2.39838
PP7 allele(-)	1	2.73796
PP7 allele(-)	1	2.15523
PP7 allele(-)	1	2.38102
PP7 allele(-)	1	2.48131
PP7 allele(-)	1	2.21605
PP7 allele(-)	1	2.34028
PP7 allele(-)	1	2.13486
PP7 allele(-)	1	2.29204
PP7 allele(-)	1	2.48863
PP7 allele(-)	1	2.10052
PP7 allele(-)	1	2.17139
PP7 allele(-)	1	2.1748
PP7 allele(-)	1	2.75959
PP7 allele(-)	1	2.33494
PP7 allele(-)	1	2.57008
PP7 allele(-)	1	2.5842
PP7 allele(-)	1	2.27567
PP7 allele(-)	1	2.38441
PP7 allele(-)	1	2.35195
PP7 allele(-)	1	2.28628
PP7 allele(-)	1	2.22588
PP7 allele(-)	1	2.13535
PP7 allele(-)	1	2.51511
PP7 allele(-)	1	2.48591
PP7 allele(-)	1	2.38792
PP7 allele(-)	1	2.11218
PP7 allele(-)	1	2.8068
PP7 allele(-)	1	2.21458
PP7 allele(-)	1	2.30305
PP7 allele(-)	1	2.25632
PP7 allele(-)	1	2.20593
PP7 allele(-)	1	2.17541
PP7 allele(-)	1	2.37349
PP7 allele(-)	1	2.64517
PP7 allele(-)	1	2.1797
PP7 allele(-)	1	2.19168
PP7 allele(-)	1	2.34067
PP7 allele(-)	1	2.43445
PP7 allele(-)	1	2.66434
PP7 allele(-)	1	2.56333
PP7 allele(-)	1	2.38518
PP7 allele(-)	1	2.6559
PP7 allele(-)	1	2.21129
PP7 allele(-)	1	2.5504
PP7 allele(-)	1	2.21064
PP7 allele(-)	1	2.43703
PP7 allele(-)	1	3.05149
PP7 allele(-)	1	2.36296
PP7 allele(-)	1	2.27049
PP7 allele(-)	1	2.69086
PP7 allele(-)	1	2.45976
PP7 allele(-)	1	2.87648
PP7 allele(-)	1	2.57782
PP7 allele(-)	1	2.44425
PP7 allele(-)	1	2.22267
PP7 allele(-)	1	2.01097
PP7 allele(-)	1	2.38087
PP7 allele(-)	1	3.01174
PP7 allele(-)	1	2.40866
PP7 allele(-)	1	2.58884
PP7 allele(-)	1	2.33924
PP7 allele(-)	1	2.24767
PP7 allele(-)	1	2.29677
PP7 allele(-)	1	2.45908
PP7 allele(-)	1	2.02945
PP7 allele(-)	1	2.51296
PP7 allele(-)	1	3.13435
PP7 allele(-)	1	2.26107
PP7 allele(-)	1	2.14766
PP7 allele(-)	1	2.62632
PP7 allele(-)	1	2.47199
PP7 allele(-)	1	2.42603
PP7 allele(-)	1	2.41773
PP7 allele(-)	1	2.17146
PP7 allele(-)	1	3.0454
PP7 allele(-)	1	2.35129
PP7 allele(-)	1	2.26287
PP7 allele(-)	1	2.40432
PP7 allele(-)	1	2.26699
PP7 allele(-)	1	2.69718
PP7 allele(-)	1	2.24136
PP7 allele(-)	1	2.67743
PP7 allele(-)	1	2.47356
PP7 allele(-)	1	2.28856
PP7 allele(-)	1	2.39282
PP7 allele(-)	1	2.42702
PP7 allele(-)	1	2.44901
PP7 allele(-)	1	2.08803
PP7 allele(-)	1	2.36524
PP7 allele(-)	1	2.74938
PP7 allele(-)	1	2.46116
PP7 allele(-)	1	2.28603
PP7 allele(-)	1	2.04969
PP7 allele(-)	1	2.19826
PP7 allele(-)	1	2.43391
PP7 allele(-)	1	2.30445
PP7 allele(-)	1	2.19904
PP7 allele(-)	1	2.5974
PP7 allele(-)	1	2.74487
PP7 allele(-)	1	2.4214
PP7 allele(-)	1	2.28683
PP7 allele(-)	1	2.76171
PP7 allele(-)	1	2.44024
PP7 allele(-)	1	2.50733
PP7 allele(-)	1	2.41861
PP7 allele(-)	1	2.36648
PP7 allele(-)	1	2.70834
PP7 allele(-)	1	2.01627
PP7 allele(-)	1	2.18243
PP7 allele(-)	1	2.66308
PP7 allele(-)	1	2.60658
PP7 allele(-)	1	2.32007
PP7 allele(-)	1	2.21614
PP7 allele(-)	1	2.54481
PP7 allele(-)	1	2.50791
PP7 allele(-)	1	2.56216
PP7 allele(-)	1	2.93922
PP7 allele(-)	1	2.32529
PP7 allele(-)	1	2.09067
PP7 allele(-)	1	2.48819
PP7 allele(-)	1	2.81563
PP7 allele(-)	1	1.70218
PP7 allele(-)	1	1.81551
PP7 allele(-)	1	2.12031
PP7 allele(-)	1	2.35659
PP7 allele(-)	1	2.10812
PP7 allele(-)	1	2.85896
PP7 allele(-)	1	2.35154
PP7 allele(-)	1	2.27622
PP7 allele(-)	1	2.37517
PP7 allele(-)	1	2.58845
PP7 allele(-)	1	2.06388
PP7 allele(-)	1	1.98688
PP7 allele(-)	1	2.78895
PP7 allele(-)	1	2.10783
PP7 allele(-)	1	2.68022
PP7 allele(-)	1	2.04007
PP7 allele(-)	1	2.34065
PP7 allele(-)	1	2.38678
PP7 allele(-)	1	2.27746
PP7 allele(-)	1	2.55898
PP7 allele(-)	1	2.50858
PP7 allele(-)	1	2.607
PP7 allele(-)	1	2.24237
PP7 allele(-)	1	2.3689
PP7 allele(-)	1	2.17945
PP7 allele(-)	1	2.2663
PP7 allele(-)	1	2.06177
PP7 allele(-)	1	2.28206
PP7 allele(-)	1	2.41252
PP7 allele(-)	1	2.19065
PP7 allele(-)	1	2.57434
PP7 allele(-)	1	2.84137
PP7 allele(-)	1	2.49849
PP7 allele(-)	1	2.14629
PP7 allele(-)	1	2.4495
PP7 allele(-)	1	2.78173
PP7 allele(-)	1	2.07082
PP7 allele(-)	1	2.27997
PP7 allele(-)	1	2.76552
PP7 allele(-)	1	2.25211
PP7 allele(-)	1	2.12587
PP7 allele(-)	1	2.3642
PP7 allele(-)	1	2.09013
PP7 allele(-)	1	2.55727
PP7 allele(-)	1	3.0007
PP7 allele(-)	1	2.05808
PP7 allele(-)	1	2.62713
PP7 allele(-)	1	2.16966
PP7 allele(-)	1	2.60164
PP7 allele(-)	1	2.82029
PP7 allele(-)	1	2.12837
PP7 allele(-)	1	2.15495
PP7 allele(-)	1	2.74262
PP7 allele(-)	1	2.60235
PP7 allele(-)	1	2.66579
PP7 allele(-)	1	2.87453
PP7 allele(-)	1	2.56051
PP7 allele(-)	1	1.88405
PP7 allele(-)	1	2.35552
PP7 allele(-)	1	2.12558
PP7 allele(-)	1	2.79303
PP7 allele(-)	1	2.04814
PP7 allele(-)	1	2.6325
PP7 allele(-)	1	2.42341
PP7 allele(-)	1	2.41841
PP7 allele(-)	1	2.38405
PP7 allele(-)	1	2.55301
PP7 allele(-)	1	2.28623
PP7 allele(-)	1	2.54648
PP7 allele(-)	1	2.09294
PP7 allele(-)	1	2.34206
PP7 allele(-)	1	2.40284
PP7 allele(-)	1	2.43578
PP7 allele(-)	1	2.44698
PP7 allele(-)	1	2.56128
PP7 allele(-)	1	2.35623
PP7 allele(-)	1	2.16792
PP7 allele(-)	1	2.44302
PP7 allele(-)	1	2.54392
PP7 allele(-)	2	2.52846
PP7 allele(-)	2	2.49788
PP7 allele(-)	2	2.98135
PP7 allele(-)	2	2.3827
PP7 allele(-)	2	2.63513
PP7 allele(-)	2	2.53724
PP7 allele(-)	2	2.37513
PP7 allele(-)	2	2.65878
PP7 allele(-)	2	2.55097
PP7 allele(-)	2	2.39052
PP7 allele(-)	2	2.72736
PP7 allele(-)	2	2.51871
PP7 allele(-)	2	2.70813
PP7 allele(-)	2	2.62137
PP7 allele(-)	2	2.60054
PP7 allele(-)	2	2.71944
PP7 allele(-)	2	2.67852
PP7 allele(-)	2	2.34755
PP7 allele(-)	2	2.37697
PP7 allele(-)	2	2.88045
PP7 allele(-)	2	2.69069
PP7 allele(-)	2	2.45162
PP7 allele(-)	2	2.53068
PP7 allele(-)	2	2.53653
PP7 allele(-)	2	2.89277
PP7 allele(-)	2	2.43232
PP7 allele(-)	2	2.5097
PP7 allele(-)	2	2.8378
PP7 allele(-)	2	2.75454
PP7 allele(-)	2	2.43767
PP7 allele(-)	2	2.64323
PP7 allele(-)	2	2.71985
PP7 allele(-)	2	2.595
PP7 allele(-)	2	2.67092
PP7 allele(-)	2	2.28499
PP7 allele(-)	2	2.84422
PP7 allele(-)	2	2.94638
PP7 allele(-)	2	2.61861
PP7 allele(-)	2	2.49575
PP7 allele(-)	2	2.79618
PP7 allele(-)	2	2.43746
PP7 allele(-)	2	2.72209
PP7 allele(-)	2	2.45522
PP7 allele(-)	2	2.22089
PP7 allele(-)	2	2.81455
PP7 allele(-)	2	2.20716
PP7 allele(-)	2	2.38096
PP7 allele(-)	2	2.39221
PP7 allele(-)	2	2.40935
PP7 allele(-)	2	2.8016
PP7 allele(-)	2	2.21067
PP7 allele(-)	2	2.26742
PP7 allele(-)	2	2.87347
PP7 allele(-)	2	2.56246
PP7 allele(-)	2	2.00753
PP7 allele(-)	2	2.46882
PP7 allele(-)	2	2.43869
PP7 allele(-)	2	2.71092
PP7 allele(-)	2	2.45966
PP7 allele(-)	2	2.03456
PP7 allele(-)	2	2.42111
PP7 allele(-)	2	2.26652
PP7 allele(-)	2	2.29407
PP7 allele(-)	2	2.40554
PP7 allele(-)	2	2.44022
PP7 allele(-)	2	2.78616
PP7 allele(-)	2	2.50731
PP7 allele(-)	2	2.80941
PP7 allele(-)	2	2.33757
PP7 allele(-)	2	2.32728
PP7 allele(-)	2	2.54031
PP7 allele(-)	2	2.58798
PP7 allele(-)	2	2.46245
PP7 allele(-)	2	2.4074
PP7 allele(-)	2	2.48708
PP7 allele(-)	2	2.64002
PP7 allele(-)	2	2.69521
PP7 allele(-)	2	2.59705
PP7 allele(-)	2	2.30196
PP7 allele(-)	2	2.32088
PP7 allele(-)	2	2.43959
PP7 allele(-)	2	2.37235
PP7 allele(-)	2	2.68567
PP7 allele(-)	2	2.48973
PP7 allele(-)	2	2.50113
PP7 allele(-)	2	2.51705
PP7 allele(-)	2	2.60542
PP7 allele(-)	2	2.20774
PP7 allele(-)	2	2.50107
PP7 allele(-)	2	2.52859
PP7 allele(-)	2	2.80519
PP7 allele(-)	2	2.24156
PP7 allele(-)	2	2.26621
PP7 allele(-)	2	2.78
PP7 allele(-)	2	2.35528
PP7 allele(-)	2	2.44534
PP7 allele(-)	2	2.65293
PP7 allele(-)	2	2.33588
PP7 allele(-)	2	2.34682
PP7 allele(-)	2	2.60984
PP7 allele(-)	2	2.23914
PP7 allele(-)	2	2.3988
PP7 allele(-)	2	2.61753
PP7 allele(-)	2	2.38384
PP7 allele(-)	2	2.29302
PP7 allele(-)	2	2.51045
PP7 allele(-)	2	2.46193
PP7 allele(-)	2	2.87285
PP7 allele(-)	2	2.66106
PP7 allele(-)	2	2.53698
PP7 allele(-)	2	2.48315
PP7 allele(-)	2	2.43359
PP7 allele(-)	2	2.15533
PP7 allele(-)	2	2.58712
PP7 allele(-)	2	2.51083
PP7 allele(-)	2	2.54091
PP7 allele(-)	2	2.5128
PP7 allele(-)	2	2.42346
PP7 allele(-)	2	2.22204
PP7 allele(-)	2	2.82375
PP7 allele(-)	2	2.96073
PP7 allele(-)	2	2.77345
PP7 allele(-)	2	2.64568
PP7 allele(-)	2	2.73181
PP7 allele(-)	2	2.62259
PP7 allele(-)	2	2.36482
PP7 allele(-)	2	2.29424
PP7 allele(-)	2	2.51214
PP7 allele(-)	2	2.43177
PP7 allele(-)	2	2.49003
PP7 allele(-)	2	2.83234
PP7 allele(-)	2	2.15147
PP7 allele(-)	2	2.04154
PP7 allele(-)	2	2.30361
PP7 allele(-)	2	2.39393
PP7 allele(-)	2	3.13911
PP7 allele(-)	2	2.21646
PP7 allele(-)	2	2.61467
PP7 allele(-)	2	2.88656
PP7 allele(-)	2	2.11158
PP7 allele(-)	2	2.54071
PP7 allele(-)	2	2.45271
PP7 allele(-)	2	2.08399
PP7 allele(-)	2	2.49197
PP7 allele(-)	2	2.11202
PP7 allele(-)	2	2.6292
PP7 allele(-)	2	2.51009
PP7 allele(-)	2	2.76679
PP7 allele(-)	2	2.46756
PP7 allele(-)	2	2.79232
PP7 allele(-)	2	2.4547
PP7 allele(-)	2	2.30202
PP7 allele(-)	2	2.8478
PP7 allele(-)	2	2.82255
PP7 allele(-)	2	2.47843
PP7 allele(-)	2	1.95022
PP7 allele(-)	2	2.35791
PP7 allele(-)	2	2.37303
PP7 allele(-)	2	2.51419
PP7 allele(-)	2	2.57727
PP7 allele(-)	2	2.78784
PP7 allele(-)	2	2.12843
PP7 allele(-)	2	2.70004
PP7 allele(-)	2	2.63549
PP7 allele(-)	2	2.59006
PP7 allele(-)	2	1.92006
PP7 allele(-)	2	2.15146
PP7 allele(-)	2	2.38014
PP7 allele(-)	2	2.60407
PP7 allele(-)	2	2.17826
PP7 allele(-)	2	2.65517
PP7 allele(-)	2	2.67296
PP7 allele(-)	2	2.10893
PP7 allele(-)	2	2.47433
PP7 allele(-)	2	2.33193
PP7 allele(-)	2	2.64143
PP7 allele(-)	2	2.63909
PP7 allele(-)	2	2.76197
PP7 allele(-)	2	2.1153
PP7 allele(-)	2	1.97874
PP7 allele(-)	2	2.07354
PP7 allele(-)	2	2.42779
PP7 allele(-)	2	2.42732
PP7 allele(-)	2	2.56784
PP7 allele(-)	2	2.58482
PP7 allele(-)	2	2.69514
PP7 allele(-)	2	2.82526
PP7 allele(-)	2	2.26248
PP7 allele(-)	2	2.69254
PP7 allele(-)	2	2.6386
PP7 allele(-)	2	2.60683
PP7 allele(-)	2	2.38229
PP7 allele(-)	2	2.21436
PP7 allele(-)	2	2.47216
PP7 allele(-)	2	2.50356
PP7 allele(-)	2	2.64897
PP7 allele(-)	2	1.92461
PP7 allele(-)	2	2.43745
PP7 allele(-)	2	2.64072
PP7 allele(-)	2	2.12954
PP7 allele(-)	2	2.44523
PP7 allele(-)	2	2.35936
PP7 allele(-)	2	2.47511
PP7 allele(-)	2	2.40983
PP7 allele(-)	2	2.41159
PP7 allele(-)	2	2.53577
PP7 allele(-)	2	2.55263
PP7 allele(-)	2	2.72121
PP7 allele(-)	3	2.83249
PP7 allele(-)	3	3.31161
PP7 allele(-)	3	3.2549
PP7 allele(-)	3	3.35552
PP7 allele(-)	3	3.1891
PP7 allele(-)	3	3.25471
PP7 allele(-)	3	3.05641
PP7 allele(-)	3	3.5756
PP7 allele(-)	3	3.33926
PP7 allele(-)	3	3.58135
PP7 allele(-)	3	3.57288
PP7 allele(-)	3	3.43467
PP7 allele(-)	3	3.80391
PP7 allele(-)	3	3.16038
PP7 allele(-)	3	3.93779
PP7 allele(-)	3	2.8748
PP7 allele(-)	3	3.24943
PP7 allele(-)	3	2.85952
PP7 allele(-)	3	3.50846
PP7 allele(-)	3	3.53622
PP7 allele(-)	3	3.66085
PP7 allele(-)	3	3.29825
PP7 allele(-)	3	3.7105
PP7 allele(-)	3	2.9844
PP7 allele(-)	3	3.13013
PP7 allele(-)	3	2.97999
PP7 allele(-)	3	3.5383
PP7 allele(-)	3	3.51276
PP7 allele(-)	3	3.68715
PP7 allele(-)	3	3.70981
PP7 allele(-)	3	3.95445
PP7 allele(-)	3	2.9791
PP7 allele(-)	3	3.3967
PP7 allele(-)	3	3.04857
PP7 allele(-)	3	3.70271
PP7 allele(-)	3	3.96859
PP7 allele(-)	3	3.43844
PP7 allele(-)	3	3.14512
PP7 allele(-)	3	3.48805
PP7 allele(-)	3	3.40664
PP7 allele(-)	3	3.49238
PP7 allele(-)	3	3.30703
PP7 allele(-)	3	3.38325
PP7 allele(-)	3	3.33668
PP7 allele(-)	3	3.6886
PP7 allele(-)	3	3.72746
PP7 allele(-)	3	3.40525
PP7 allele(-)	3	3.60581
PP7 allele(-)	3	3.62815
PP7 allele(-)	3	3.46212
PP7 allele(-)	3	3.58219
PP7 allele(-)	3	3.80229
PP7 allele(-)	3	3.85262
PP7 allele(-)	3	3.87507
PP7 allele(-)	3	3.34131
PP7 allele(-)	3	3.90019
PP7 allele(-)	3	3.97177
PP7 allele(-)	3	3.15505
PP7 allele(-)	3	3.0268
PP7 allele(-)	3	3.53516
PP7 allele(-)	3	2.7706
PP7 allele(-)	3	3.70189
PP7 allele(-)	3	3.22403
PP7 allele(-)	3	3.4417
PP7 allele(-)	3	3.41552
PP7 allele(-)	3	3.39592
PP7 allele(-)	3	3.79535
PP7 allele(-)	3	4.1595
PP7 allele(-)	3	3.38947
PP7 allele(-)	3	2.96597
PP7 allele(-)	3	3.10997
PP7 allele(-)	3	3.3615
PP7 allele(-)	3	2.9458
PP7 allele(-)	3	3.43693
PP7 allele(-)	3	4.04662
PP7 allele(-)	3	3.00839
PP7 allele(-)	3	3.97624
PP7 allele(-)	3	3.66399
PP7 allele(-)	3	3.79219
PP7 allele(-)	3	3.38952
PP7 allele(-)	3	3.35244
PP7 allele(-)	3	2.96338
PP7 allele(-)	3	3.56317
PP7 allele(-)	3	3.69815
PP7 allele(-)	3	3.39272
PP7 allele(-)	3	3.77683
PP7 allele(-)	3	3.976
PP7 allele(-)	3	3.86354
PP7 allele(-)	3	3.28121
PP7 allele(-)	3	3.74056
PP7 allele(-)	3	3.6282
PP7 allele(-)	3	3.37142
PP7 allele(-)	3	3.41215
PP7 allele(-)	3	3.51197
PP7 allele(-)	3	3.27348
PP7 allele(-)	3	3.46541
PP7 allele(-)	3	3.67178
PP7 allele(-)	3	3.89908
PP7 allele(-)	3	2.80112
PP7 allele(-)	3	3.17718
PP7 allele(-)	3	3.29576
PP7 allele(-)	3	3.22051
PP7 allele(-)	3	2.85042
PP7 allele(-)	3	4.35399
PP7 allele(-)	3	3.6395
PP7 allele(-)	3	2.99699
PP7 allele(-)	3	3.21087
PP7 allele(-)	3	3.48922
PP7 allele(-)	3	3.94846
PP7 allele(-)	3	4.20754
PP7 allele(-)	3	4.13133
PP7 allele(-)	3	3.3599
PP7 allele(-)	3	3.58012
PP7 allele(-)	3	3.82531
PP7 allele(-)	3	3.58464
PP7 allele(-)	3	3.91558
PP7 allele(-)	3	3.66444
PP7 allele(-)	3	3.15743
PP7 allele(-)	3	3.36703
PP7 allele(-)	3	3.88485
PP7 allele(-)	3	3.43871
PP7 allele(-)	3	4.11986
PP7 allele(-)	3	3.25228
PP7 allele(-)	3	2.89087
PP7 allele(-)	3	3.5849
PP7 allele(-)	3	3.12156
PP7 allele(-)	3	3.16184
PP7 allele(-)	3	3.27058
PP7 allele(-)	3	3.5336
PP7 allele(-)	3	3.31125
PP7 allele(-)	3	3.53065
PP7 allele(-)	3	3.79194
PP7 allele(-)	3	3.91459
PP7 allele(-)	3	3.31147
PP7 allele(-)	3	4.07695
PP7 allele(-)	3	2.79949
PP7 allele(-)	3	3.64676
PP7 allele(-)	3	3.7824
PP7 allele(-)	3	3.3544
PP7 allele(-)	3	3.42108
PP7 allele(-)	3	3.25212
PP7 allele(-)	3	3.44972
PP7 allele(-)	3	3.30159
PP7 allele(-)	3	3.42427
PP7 allele(-)	3	4.26517
PP7 allele(-)	3	3.54956
PP7 allele(-)	3	3.78562
PP7 allele(-)	3	3.76657
PP7 allele(-)	3	3.19219
PP7 allele(-)	3	3.86419
PP7 allele(-)	3	3.3467
PP7 allele(-)	3	3.30802
PP7 allele(-)	3	4.0663
PP7 allele(-)	3	3.4037
PP7 allele(-)	3	3.56171
PP7 allele(-)	3	3.90134
PP7 allele(-)	3	3.53235
PP7 allele(-)	3	3.73539
PP7 allele(-)	3	3.61616
PP7 allele(-)	3	2.85178
PP7 allele(-)	3	3.83178
PP7 allele(-)	3	3.59585
PP7 allele(-)	3	3.42877
PP7 allele(-)	3	3.6678
PP7 allele(-)	3	2.75003
PP7 allele(-)	3	3.82776
PP7 allele(-)	3	3.23396
PP7 allele(-)	3	3.23459
PP7 allele(-)	3	3.80363
PP7 allele(-)	3	3.04633
PP7 allele(-)	3	3.71797
PP7 allele(-)	3	3.36949
PP7 allele(-)	3	3.70833
PP7 allele(-)	3	3.28479
PP7 allele(-)	3	3.19297
PP7 allele(-)	3	3.44268
PP7 allele(-)	3	3.02968
PP7 allele(-)	3	3.84672
PP7 allele(-)	3	3.97156
PP7 allele(-)	3	3.32479
PP7 allele(-)	3	3.32302
PP7 allele(-)	3	2.83992
PP7 allele(-)	3	3.26937
PP7 allele(-)	3	3.50836
PP7 allele(-)	3	3.17347
PP7 allele(-)	3	3.2454
PP7 allele(-)	3	2.96392
PP7 allele(-)	3	3.17217
PP7 allele(-)	3	3.23632
PP7 allele(-)	3	3.52901
PP7 allele(-)	3	2.85404
PP7 allele(-)	3	3.37906
PP7 allele(-)	3	3.454
PP7 allele(-)	3	3.3355
PP7 allele(-)	3	3.23724
PP7 allele(-)	3	3.44674
PP7 allele(-)	3	3.04211
PP7 allele(-)	3	3.15053
PP7 allele(-)	3	3.53379
PP7 allele(-)	3	3.30017
PP7 allele(-)	3	3.76612
PP7 allele(-)	3	3.10078
PP7 allele(-)	3	3.08613
PP7 allele(-)	3	2.61645
PP7 allele(-)	3	2.98846
PP7 allele(-)	3	3.27564
PP7 allele(-)	3	3.02336
PP7 allele(-)	3	3.52842
PP7 allele(-)	3	3.37736
PP7 allele(-)	3	3.43854
PP7 allele(-)	3	3.40011
PP7 allele(-)	3	2.83067
PP7 allele(-)	3	3.57678
PP7 allele(-)	3	2.74227
PP7 allele(-)	3	3.23852
PP7 allele(-)	3	3.22891
PP7 allele(-)	3	2.91879
PP7 allele(-)	3	3.15271
PP7 allele(-)	3	3.1199
PP7 allele(-)	3	3.14686
PP7 allele(-)	3	3.39949
PP7 allele(-)	3	3.05164
PP7 allele(-)	3	2.83567
PP7 allele(-)	3	3.15651
PP7 allele(-)	3	3.12489
PP7 allele(-)	3	3.67855
PP7 allele(-)	3	2.99407
PP7 allele(-)	3	3.46822
PP7 allele(-)	3	2.87091
PP7 allele(-)	3	3.33154
PP7 allele(-)	3	3.30248
PP7 allele(-)	3	3.10216
PP7 allele(-)	3	3.09695
PP7 allele(-)	3	3.04695
PP7 allele(-)	3	2.94115
PP7 allele(-)	3	2.70324
PP7 allele(-)	3	3.2966
PP7 allele(-)	3	2.84019
PP7 allele(+)	1	5.14473
PP7 allele(+)	1	4.10823
PP7 allele(+)	1	5.72127
PP7 allele(+)	1	7.35195
PP7 allele(+)	1	5.03859
PP7 allele(+)	1	8.05539
PP7 allele(+)	1	3.82002
PP7 allele(+)	1	4.66582
PP7 allele(+)	1	4.3313
PP7 allele(+)	1	6.32537
PP7 allele(+)	1	4.47453
PP7 allele(+)	1	4.76151
PP7 allele(+)	1	6.43656
PP7 allele(+)	1	4.81449
PP7 allele(+)	1	4.83369
PP7 allele(+)	1	8.13659
PP7 allele(+)	1	5.50846
PP7 allele(+)	1	6.12591
PP7 allele(+)	1	4.72206
PP7 allele(+)	1	4.78091
PP7 allele(+)	1	5.24234
PP7 allele(+)	1	7.35859
PP7 allele(+)	1	4.99828
PP7 allele(+)	1	6.57393
PP7 allele(+)	1	6.23805
PP7 allele(+)	1	6.27774
PP7 allele(+)	1	8.0028
PP7 allele(+)	1	6.86533
PP7 allele(+)	1	6.78711
PP7 allele(+)	1	5.406
PP7 allele(+)	1	5.67495
PP7 allele(+)	1	4.38573
PP7 allele(+)	1	4.50376
PP7 allele(+)	1	6.68621
PP7 allele(+)	1	8.35137
PP7 allele(+)	1	7.13383
PP7 allele(+)	1	5.64526
PP7 allele(+)	1	7.00038
PP7 allele(+)	1	5.04317
PP7 allele(+)	1	6.53403
PP7 allele(+)	1	7.77364
PP7 allele(+)	1	10.1881
PP7 allele(+)	1	9.58608
PP7 allele(+)	1	7.03883
PP7 allele(+)	1	5.50596
PP7 allele(+)	1	7.60072
PP7 allele(+)	1	11.7506
PP7 allele(+)	1	6.96401
PP7 allele(+)	1	7.73737
PP7 allele(+)	1	5.59884
PP7 allele(+)	1	9.16382
PP7 allele(+)	1	5.05315
PP7 allele(+)	1	5.87249
PP7 allele(+)	1	9.16055
PP7 allele(+)	1	8.40771
PP7 allele(+)	1	9.03144
PP7 allele(+)	1	6.60781
PP7 allele(+)	1	7.75025
PP7 allele(+)	1	6.74491
PP7 allele(+)	1	6.64778
PP7 allele(+)	1	6.37049
PP7 allele(+)	1	6.69163
PP7 allele(+)	1	6.62801
PP7 allele(+)	1	4.50437
PP7 allele(+)	1	7.62282
PP7 allele(+)	1	6.2332
PP7 allele(+)	1	6.48546
PP7 allele(+)	1	5.46606
PP7 allele(+)	1	7.62315
PP7 allele(+)	1	6.85372
PP7 allele(+)	1	6.01287
PP7 allele(+)	1	4.37684
PP7 allele(+)	1	6.42062
PP7 allele(+)	1	6.75773
PP7 allele(+)	1	8.11788
PP7 allele(+)	1	4.82347
PP7 allele(+)	1	8.99241
PP7 allele(+)	1	7.32748
PP7 allele(+)	1	7.10166
PP7 allele(+)	1	8.03654
PP7 allele(+)	1	6.01262
PP7 allele(+)	1	5.50945
PP7 allele(+)	1	10.2886
PP7 allele(+)	1	5.07467
PP7 allele(+)	1	8.62838
PP7 allele(+)	1	6.98284
PP7 allele(+)	1	6.24139
PP7 allele(+)	1	6.37312
PP7 allele(+)	1	5.94766
PP7 allele(+)	1	5.45832
PP7 allele(+)	1	7.89784
PP7 allele(+)	1	6.90006
PP7 allele(+)	1	8.09048
PP7 allele(+)	1	5.20481
PP7 allele(+)	1	8.17653
PP7 allele(+)	1	6.31866
PP7 allele(+)	1	8.32746
PP7 allele(+)	1	7.35848
PP7 allele(+)	1	5.8018
PP7 allele(+)	1	4.93743
PP7 allele(+)	1	8.83463
PP7 allele(+)	1	6.92335
PP7 allele(+)	1	6.76029
PP7 allele(+)	1	6.25678
PP7 allele(+)	1	8.66931
PP7 allele(+)	1	6.55519
PP7 allele(+)	1	8.04105
PP7 allele(+)	1	8.90617
PP7 allele(+)	1	8.2529
PP7 allele(+)	1	5.24208
PP7 allele(+)	1	6.46773
PP7 allele(+)	1	4.93788
PP7 allele(+)	1	13.3269
PP7 allele(+)	1	3.64872
PP7 allele(+)	1	7.31775
PP7 allele(+)	1	9.35288
PP7 allele(+)	1	6.3079
PP7 allele(+)	1	5.13704
PP7 allele(+)	1	6.63925
PP7 allele(+)	1	6.63686
PP7 allele(+)	1	7.16769
PP7 allele(+)	1	5.43084
PP7 allele(+)	1	6.16624
PP7 allele(+)	1	7.30383
PP7 allele(+)	1	7.00485
PP7 allele(+)	1	6.67575
PP7 allele(+)	1	6.35385
PP7 allele(+)	1	5.14804
PP7 allele(+)	1	10.0504
PP7 allele(+)	1	5.58622
PP7 allele(+)	1	6.27286
PP7 allele(+)	1	5.22185
PP7 allele(+)	1	3.67522
PP7 allele(+)	1	4.31849
PP7 allele(+)	1	5.57822
PP7 allele(+)	1	5.97093
PP7 allele(+)	1	9.5516
PP7 allele(+)	1	7.34135
PP7 allele(+)	1	6.48757
PP7 allele(+)	1	6.28465
PP7 allele(+)	1	6.90465
PP7 allele(+)	1	9.81832
PP7 allele(+)	1	9.74152
PP7 allele(+)	1	6.75774
PP7 allele(+)	1	6.76015
PP7 allele(+)	1	6.97552
PP7 allele(+)	1	4.22087
PP7 allele(+)	1	7.32153
PP7 allele(+)	1	7.19692
PP7 allele(+)	1	10.8117
PP7 allele(+)	1	7.57054
PP7 allele(+)	1	9.84582
PP7 allele(+)	1	8.49145
PP7 allele(+)	1	4.23482
PP7 allele(+)	1	5.33524
PP7 allele(+)	1	7.98237
PP7 allele(+)	1	11.2909
PP7 allele(+)	1	7.32031
PP7 allele(+)	1	7.47123
PP7 allele(+)	1	6.45837
PP7 allele(+)	1	7.04295
PP7 allele(+)	1	5.66211
PP7 allele(+)	1	6.43079
PP7 allele(+)	1	4.95366
PP7 allele(+)	1	5.51342
PP7 allele(+)	1	6.05994
PP7 allele(+)	1	4.42224
PP7 allele(+)	1	8.76938
PP7 allele(+)	1	3.63155
PP7 allele(+)	1	6.54554
PP7 allele(+)	1	8.06491
PP7 allele(+)	1	7.62245
PP7 allele(+)	1	6.32222
PP7 allele(+)	1	7.00364
PP7 allele(+)	1	9.19142
PP7 allele(+)	1	8.62057
PP7 allele(+)	1	6.91523
PP7 allele(+)	1	5.59591
PP7 allele(+)	1	6.03776
PP7 allele(+)	1	5.50489
PP7 allele(+)	1	7.58667
PP7 allele(+)	1	7.26179
PP7 allele(+)	1	3.72274
PP7 allele(+)	1	6.29631
PP7 allele(+)	1	2.80695
PP7 allele(+)	1	5.7142
PP7 allele(+)	1	6.36452
PP7 allele(+)	1	5.22824
PP7 allele(+)	1	8.15947
PP7 allele(+)	1	5.46345
PP7 allele(+)	1	6.06705
PP7 allele(+)	1	5.68894
PP7 allele(+)	1	6.69529
PP7 allele(+)	1	6.87366
PP7 allele(+)	1	4.40207
PP7 allele(+)	1	5.16198
PP7 allele(+)	1	7.22414
PP7 allele(+)	1	6.1321
PP7 allele(+)	1	5.9041
PP7 allele(+)	1	7.15171
PP7 allele(+)	1	3.29753
PP7 allele(+)	1	4.86769
PP7 allele(+)	1	4.03426
PP7 allele(+)	1	3.74482
PP7 allele(+)	1	5.15815
PP7 allele(+)	1	5.7549
PP7 allele(+)	2	5.01007
PP7 allele(+)	2	4.86655
PP7 allele(+)	2	4.57559
PP7 allele(+)	2	5.86562
PP7 allele(+)	2	4.39996
PP7 allele(+)	2	4.49164
PP7 allele(+)	2	5.96069
PP7 allele(+)	2	4.29571
PP7 allele(+)	2	6.72152
PP7 allele(+)	2	5.33129
PP7 allele(+)	2	8.98554
PP7 allele(+)	2	5.16158
PP7 allele(+)	2	5.41203
PP7 allele(+)	2	9.81752
PP7 allele(+)	2	5.98331
PP7 allele(+)	2	5.81147
PP7 allele(+)	2	9.27453
PP7 allele(+)	2	6.20834
PP7 allele(+)	2	5.42009
PP7 allele(+)	2	6.70851
PP7 allele(+)	2	4.21742
PP7 allele(+)	2	4.28708
PP7 allele(+)	2	7.96406
PP7 allele(+)	2	13.4998
PP7 allele(+)	2	5.70137
PP7 allele(+)	2	7.29662
PP7 allele(+)	2	4.13733
PP7 allele(+)	2	6.14295
PP7 allele(+)	2	6.68845
PP7 allele(+)	2	4.66413
PP7 allele(+)	2	5.03756
PP7 allele(+)	2	8.26644
PP7 allele(+)	2	10.0432
PP7 allele(+)	2	7.01513
PP7 allele(+)	2	4.89891
PP7 allele(+)	2	6.33697
PP7 allele(+)	2	6.95042
PP7 allele(+)	2	11.5096
PP7 allele(+)	2	10.53
PP7 allele(+)	2	5.55821
PP7 allele(+)	2	8.54432
PP7 allele(+)	2	6.76951
PP7 allele(+)	2	5.9349
PP7 allele(+)	2	7.38231
PP7 allele(+)	2	10.4271
PP7 allele(+)	2	10.3773
PP7 allele(+)	2	8.675
PP7 allele(+)	2	7.98401
PP7 allele(+)	2	7.47823
PP7 allele(+)	2	7.64471
PP7 allele(+)	2	6.45856
PP7 allele(+)	2	8.90101
PP7 allele(+)	2	7.03106
PP7 allele(+)	2	7.05057
PP7 allele(+)	2	12.7251
PP7 allele(+)	2	12.549
PP7 allele(+)	2	9.37548
PP7 allele(+)	2	5.4318
PP7 allele(+)	2	6.67797
PP7 allele(+)	2	11.9927
PP7 allele(+)	2	11.4665
PP7 allele(+)	2	8.2424
PP7 allele(+)	2	6.91084
PP7 allele(+)	2	10.5671
PP7 allele(+)	2	12.7145
PP7 allele(+)	2	6.49695
PP7 allele(+)	2	6.16138
PP7 allele(+)	2	9.35657
PP7 allele(+)	2	7.95479
PP7 allele(+)	2	6.76944
PP7 allele(+)	2	7.39742
PP7 allele(+)	2	10.81
PP7 allele(+)	2	7.67509
PP7 allele(+)	2	7.66993
PP7 allele(+)	2	5.99507
PP7 allele(+)	2	7.09631
PP7 allele(+)	2	11.5414
PP7 allele(+)	2	11.9169
PP7 allele(+)	2	9.93784
PP7 allele(+)	2	9.21789
PP7 allele(+)	2	13.4554
PP7 allele(+)	2	12.0809
PP7 allele(+)	2	13.8773
PP7 allele(+)	2	9.07538
PP7 allele(+)	2	10.4621
PP7 allele(+)	2	8.37566
PP7 allele(+)	2	9.44887
PP7 allele(+)	2	9.48512
PP7 allele(+)	2	7.39566
PP7 allele(+)	2	6.66852
PP7 allele(+)	2	5.67834
PP7 allele(+)	2	6.43009
PP7 allele(+)	2	7.01545
PP7 allele(+)	2	7.76159
PP7 allele(+)	2	12.7641
PP7 allele(+)	2	6.56534
PP7 allele(+)	2	3.81795
PP7 allele(+)	2	8.59996
PP7 allele(+)	2	7.82244
PP7 allele(+)	2	11.4128
PP7 allele(+)	2	9.26094
PP7 allele(+)	2	8.81199
PP7 allele(+)	2	8.67124
PP7 allele(+)	2	5.10627
PP7 allele(+)	2	11.7908
PP7 allele(+)	2	6.99429
PP7 allele(+)	2	9.55172
PP7 allele(+)	2	8.30398
PP7 allele(+)	2	8.89638
PP7 allele(+)	2	10.4647
PP7 allele(+)	2	9.67727
PP7 allele(+)	2	6.94168
PP7 allele(+)	2	4.99798
PP7 allele(+)	2	9.69205
PP7 allele(+)	2	9.42059
PP7 allele(+)	2	7.43702
PP7 allele(+)	2	9.90142
PP7 allele(+)	2	8.06005
PP7 allele(+)	2	15.0034
PP7 allele(+)	2	11.3528
PP7 allele(+)	2	10.216
PP7 allele(+)	2	11.5642
PP7 allele(+)	2	9.92921
PP7 allele(+)	2	8.56285
PP7 allele(+)	2	8.42426
PP7 allele(+)	2	7.45308
PP7 allele(+)	2	10.0996
PP7 allele(+)	2	8.30267
PP7 allele(+)	2	11.9257
PP7 allele(+)	2	10.9007
PP7 allele(+)	2	8.35236
PP7 allele(+)	2	13.9718
PP7 allele(+)	2	13.6817
PP7 allele(+)	2	11.9491
PP7 allele(+)	2	5.59985
PP7 allele(+)	2	7.38881
PP7 allele(+)	2	13.8851
PP7 allele(+)	2	14.2619
PP7 allele(+)	2	15.0119
PP7 allele(+)	2	6.64963
PP7 allele(+)	2	10.7052
PP7 allele(+)	2	8.80782
PP7 allele(+)	2	7.57763
PP7 allele(+)	2	6.11112
PP7 allele(+)	2	7.02003
PP7 allele(+)	2	10.3568
PP7 allele(+)	2	6.38245
PP7 allele(+)	2	9.35042
PP7 allele(+)	2	8.08979
PP7 allele(+)	2	5.57125
PP7 allele(+)	2	10.7371
PP7 allele(+)	2	8.75984
PP7 allele(+)	2	10.0147
PP7 allele(+)	2	14.0524
PP7 allele(+)	2	8.12807
PP7 allele(+)	2	8.5329
PP7 allele(+)	2	12.7389
PP7 allele(+)	2	14.0402
PP7 allele(+)	2	4.9911
PP7 allele(+)	2	8.4937
PP7 allele(+)	2	10.3236
PP7 allele(+)	2	8.89075
PP7 allele(+)	2	8.82129
PP7 allele(+)	2	6.97056
PP7 allele(+)	2	8.52812
PP7 allele(+)	2	8.86678
PP7 allele(+)	2	11.1586
PP7 allele(+)	2	7.60956
PP7 allele(+)	2	8.4468
PP7 allele(+)	2	13.5637
PP7 allele(+)	2	11.2007
PP7 allele(+)	2	8.50455
PP7 allele(+)	2	12.4854
PP7 allele(+)	2	8.8987
PP7 allele(+)	2	10.9458
PP7 allele(+)	2	4.65521
PP7 allele(+)	2	9.66136
PP7 allele(+)	2	11.3426
PP7 allele(+)	2	9.8803
PP7 allele(+)	2	5.26939
PP7 allele(+)	2	7.22125
PP7 allele(+)	2	4.86666
PP7 allele(+)	2	6.83962
PP7 allele(+)	2	8.24196
PP7 allele(+)	2	11.0584
PP7 allele(+)	2	12.4271
PP7 allele(+)	2	7.16116
PP7 allele(+)	2	7.54738
PP7 allele(+)	2	8.96248
PP7 allele(+)	2	5.99392
PP7 allele(+)	2	5.20434
PP7 allele(+)	2	6.27072
PP7 allele(+)	2	5.6393
PP7 allele(+)	2	8.91433
PP7 allele(+)	2	8.1441
PP7 allele(+)	2	8.19239
PP7 allele(+)	2	10.5907
PP7 allele(+)	2	4.35922
PP7 allele(+)	2	8.16401
PP7 allele(+)	2	12.9462
PP7 allele(+)	2	13.9391
PP7 allele(+)	2	5.30493
PP7 allele(+)	2	7.06479
PP7 allele(+)	2	2.90209
PP7 allele(+)	2	5.46744
PP7 allele(+)	2	12.156
PP7 allele(+)	2	9.24157
PP7 allele(+)	2	7.20141
PP7 allele(+)	2	8.19027
PP7 allele(+)	2	9.11725
PP7 allele(+)	2	9.45544
PP7 allele(+)	2	7.7238
PP7 allele(+)	2	10.3099
PP7 allele(+)	2	6.81011
PP7 allele(+)	2	7.93105
PP7 allele(+)	2	9.36621
PP7 allele(+)	2	6.23414
PP7 allele(+)	2	10.142
PP7 allele(+)	2	6.98866
PP7 allele(+)	2	8.16745
PP7 allele(+)	2	4.58897
PP7 allele(+)	2	11.2878
PP7 allele(+)	2	11.4697
PP7 allele(+)	2	7.49912
PP7 allele(+)	2	7.25283
PP7 allele(+)	2	6.81362
PP7 allele(+)	2	7.91791
PP7 allele(+)	2	7.12196
PP7 allele(+)	2	5.63721
PP7 allele(+)	2	10.0368
PP7 allele(+)	2	4.71541
PP7 allele(+)	2	4.78646
PP7 allele(+)	2	7.78693
PP7 allele(+)	2	7.01653
PP7 allele(+)	2	6.71844
PP7 allele(+)	2	6.71801
PP7 allele(+)	2	5.75815
PP7 allele(+)	2	6.74963
PP7 allele(+)	2	6.94346
PP7 allele(+)	2	6.43903
PP7 allele(+)	2	4.25974
PP7 allele(+)	2	5.54055
PP7 allele(+)	2	5.44576
PP7 allele(+)	2	5.47227
PP7 allele(+)	2	4.98685
PP7 allele(+)	2	5.54709
PP7 allele(+)	2	3.97066
PP7 allele(+)	2	9.3144
PP7 allele(+)	2	5.11532
PP7 allele(+)	2	6.11036
PP7 allele(+)	2	4.49041
PP7 allele(+)	2	4.78639
PP7 allele(+)	2	4.12999
PP7 allele(+)	2	4.09569
PP7 allele(+)	2	4.81161
PP7 allele(+)	2	4.45698
PP7 allele(+)	2	4.17262
PP7 allele(+)	2	6.44926
PP7 allele(+)	2	4.67264
PP7 allele(+)	2	5.73615
PP7 allele(+)	2	5.7668
PP7 allele(+)	2	3.38521
PP7 allele(+)	2	3.25642
PP7 allele(+)	2	3.90374
PP7 allele(+)	2	2.99353
PP7 allele(+)	3	8.41277
PP7 allele(+)	3	9.54709
PP7 allele(+)	3	10.3783
PP7 allele(+)	3	5.63926
PP7 allele(+)	3	7.1268
PP7 allele(+)	3	10.2818
PP7 allele(+)	3	7.31257
PP7 allele(+)	3	6.42418
PP7 allele(+)	3	5.80782
PP7 allele(+)	3	8.0006
PP7 allele(+)	3	8.31552
PP7 allele(+)	3	5.11625
PP7 allele(+)	3	9.44698
PP7 allele(+)	3	5.19653
PP7 allele(+)	3	7.21188
PP7 allele(+)	3	4.31019
PP7 allele(+)	3	8.01285
PP7 allele(+)	3	8.46119
PP7 allele(+)	3	7.2593
PP7 allele(+)	3	7.54895
PP7 allele(+)	3	6.76177
PP7 allele(+)	3	6.64306
PP7 allele(+)	3	8.06496
PP7 allele(+)	3	10.16
PP7 allele(+)	3	6.52451
PP7 allele(+)	3	8.01584
PP7 allele(+)	3	10.5046
PP7 allele(+)	3	9.43285
PP7 allele(+)	3	8.93428
PP7 allele(+)	3	5.97877
PP7 allele(+)	3	7.24564
PP7 allele(+)	3	8.81311
PP7 allele(+)	3	5.23217
PP7 allele(+)	3	4.84755
PP7 allele(+)	3	10.7482
PP7 allele(+)	3	5.64012
PP7 allele(+)	3	11.9934
PP7 allele(+)	3	9.16733
PP7 allele(+)	3	10.3651
PP7 allele(+)	3	7.04666
PP7 allele(+)	3	10.4231
PP7 allele(+)	3	9.58551
PP7 allele(+)	3	7.8073
PP7 allele(+)	3	6.42523
PP7 allele(+)	3	5.73228
PP7 allele(+)	3	7.11285
PP7 allele(+)	3	9.16397
PP7 allele(+)	3	7.38559
PP7 allele(+)	3	5.83451
PP7 allele(+)	3	7.78934
PP7 allele(+)	3	11.0639
PP7 allele(+)	3	9.3605
PP7 allele(+)	3	11.1947
PP7 allele(+)	3	10.2789
PP7 allele(+)	3	5.96776
PP7 allele(+)	3	5.98754
PP7 allele(+)	3	5.81599
PP7 allele(+)	3	7.43286
PP7 allele(+)	3	7.74426
PP7 allele(+)	3	8.90653
PP7 allele(+)	3	8.42704
PP7 allele(+)	3	9.51251
PP7 allele(+)	3	8.33675
PP7 allele(+)	3	8.40991
PP7 allele(+)	3	5.74226
PP7 allele(+)	3	7.7387
PP7 allele(+)	3	8.10656
PP7 allele(+)	3	9.33671
PP7 allele(+)	3	6.32736
PP7 allele(+)	3	8.58026
PP7 allele(+)	3	7.13503
PP7 allele(+)	3	11.5977
PP7 allele(+)	3	10.9145
PP7 allele(+)	3	7.02716
PP7 allele(+)	3	11.0523
PP7 allele(+)	3	8.51679
PP7 allele(+)	3	5.14843
PP7 allele(+)	3	6.55985
PP7 allele(+)	3	6.29845
PP7 allele(+)	3	6.35071
PP7 allele(+)	3	11.7052
PP7 allele(+)	3	6.42294
PP7 allele(+)	3	8.42391
PP7 allele(+)	3	7.37202
PP7 allele(+)	3	8.24803
PP7 allele(+)	3	8.09614
PP7 allele(+)	3	8.88644
PP7 allele(+)	3	9.70635
PP7 allele(+)	3	9.99818
PP7 allele(+)	3	11.2088
PP7 allele(+)	3	7.91827
PP7 allele(+)	3	4.75513
PP7 allele(+)	3	7.02932
PP7 allele(+)	3	7.76024
PP7 allele(+)	3	10.3912
PP7 allele(+)	3	10.7668
PP7 allele(+)	3	12.1505
PP7 allele(+)	3	7.71157
PP7 allele(+)	3	10.8467
PP7 allele(+)	3	6.60575
PP7 allele(+)	3	5.20754
PP7 allele(+)	3	10.4339
PP7 allele(+)	3	8.53722
PP7 allele(+)	3	8.61715
PP7 allele(+)	3	9.96027
PP7 allele(+)	3	6.0028
PP7 allele(+)	3	6.90511
PP7 allele(+)	3	10.4766
PP7 allele(+)	3	6.85275
PP7 allele(+)	3	5.99029
PP7 allele(+)	3	10.2197
PP7 allele(+)	3	11.0394
PP7 allele(+)	3	7.08379
PP7 allele(+)	3	9.74767
PP7 allele(+)	3	9.39179
PP7 allele(+)	3	9.53194
PP7 allele(+)	3	11.5089
PP7 allele(+)	3	7.59887
PP7 allele(+)	3	8.69211
PP7 allele(+)	3	8.83381
PP7 allele(+)	3	14.4283
PP7 allele(+)	3	10.1534
PP7 allele(+)	3	7.28489
PP7 allele(+)	3	10.8064
PP7 allele(+)	3	9.22048
PP7 allele(+)	3	9.51481
PP7 allele(+)	3	7.23609
PP7 allele(+)	3	9.20002
PP7 allele(+)	3	6.26209
PP7 allele(+)	3	6.9907
PP7 allele(+)	3	3.66477
PP7 allele(+)	3	8.48681
PP7 allele(+)	3	10.9879
PP7 allele(+)	3	7.96912
PP7 allele(+)	3	12.3738
PP7 allele(+)	3	9.25991
PP7 allele(+)	3	8.91016
PP7 allele(+)	3	7.80236
PP7 allele(+)	3	6.71892
PP7 allele(+)	3	9.46082
PP7 allele(+)	3	5.44436
PP7 allele(+)	3	6.07338
PP7 allele(+)	3	5.99441
PP7 allele(+)	3	9.49848
PP7 allele(+)	3	8.98475
PP7 allele(+)	3	8.01108
PP7 allele(+)	3	4.82881
PP7 allele(+)	3	9.8233
PP7 allele(+)	3	12.7428
PP7 allele(+)	3	5.98636
PP7 allele(+)	3	7.93061
PP7 allele(+)	3	9.50696
PP7 allele(+)	3	9.74222
PP7 allele(+)	3	6.89118
PP7 allele(+)	3	11.9057
PP7 allele(+)	3	7.99211
PP7 allele(+)	3	7.34461
PP7 allele(+)	3	10.7502
PP7 allele(+)	3	8.17998
PP7 allele(+)	3	10.7542
PP7 allele(+)	3	9.96014
PP7 allele(+)	3	8.58329
PP7 allele(+)	3	9.57821
PP7 allele(+)	3	7.78748
PP7 allele(+)	3	6.46257
PP7 allele(+)	3	6.87764
PP7 allele(+)	3	10.0238
PP7 allele(+)	3	6.48317
PP7 allele(+)	3	13.1491
PP7 allele(+)	3	8.01365
PP7 allele(+)	3	6.68487
PP7 allele(+)	3	10.0076
PP7 allele(+)	3	6.73816
PP7 allele(+)	3	9.76459
PP7 allele(+)	3	11.7942
PP7 allele(+)	3	5.27442
PP7 allele(+)	3	6.16376
PP7 allele(+)	3	15.6553
PP7 allele(+)	3	7.84815
PP7 allele(+)	3	8.67864
PP7 allele(+)	3	6.38526
PP7 allele(+)	3	10.7115
PP7 allele(+)	3	12.2269
PP7 allele(+)	3	7.07142
PP7 allele(+)	3	7.27942
PP7 allele(+)	3	8.48185
PP7 allele(+)	3	6.06206
PP7 allele(+)	3	8.38245
PP7 allele(+)	3	9.54468
PP7 allele(+)	3	11.5943
PP7 allele(+)	3	8.52838
PP7 allele(+)	3	8.03302
PP7 allele(+)	3	11.85
PP7 allele(+)	3	8.87218
PP7 allele(+)	3	8.51067
PP7 allele(+)	3	8.59443
PP7 allele(+)	3	8.12584
PP7 allele(+)	3	7.65393
PP7 allele(+)	3	6.35162
PP7 allele(+)	3	7.27246
PP7 allele(+)	3	10.7052
PP7 allele(+)	3	8.00057
PP7 allele(+)	3	7.47957
PP7 allele(+)	3	8.092
PP7 allele(+)	3	9.10494
PP7 allele(+)	3	7.65036
PP7 allele(+)	3	7.3274
PP7 allele(+)	3	6.49114
PP7 allele(+)	3	9.15894
PP7 allele(+)	3	8.33548
PP7 allele(+)	3	10.8643
PP7 allele(+)	3	5.60087
PP7 allele(+)	3	8.4708
PP7 allele(+)	3	5.0239
PP7 allele(+)	3	9.62672
PP7 allele(+)	3	9.6685
PP7 allele(+)	3	9.39588
PP7 allele(+)	3	11.7005
PP7 allele(+)	3	7.96566
PP7 allele(+)	3	9.27413
PP7 allele(+)	3	8.7933
PP7 allele(+)	3	4.73496
PP7 allele(+)	3	5.35248
PP7 allele(+)	3	5.27603
PP7 allele(+)	3	7.66605
PP7 allele(+)	3	5.81656
PP7 allele(+)	3	8.66116
PP7 allele(+)	3	6.34175
PP7 allele(+)	3	6.58978
PP7 allele(+)	3	4.17354
PP7 allele(+)	3	8.60897
PP7 allele(+)	3	5.61929
PP7 allele(+)	3	7.23348

## Sheet: Fig.2e
Fig.2e
MS2 burst frequency
	Replicate	(times)
PP7 allele(-)	1	6
PP7 allele(-)	1	0
PP7 allele(-)	1	3
PP7 allele(-)	1	5
PP7 allele(-)	1	6
PP7 allele(-)	1	6
PP7 allele(-)	1	6
PP7 allele(-)	1	6
PP7 allele(-)	1	7
PP7 allele(-)	1	8
PP7 allele(-)	1	5
PP7 allele(-)	1	6
PP7 allele(-)	1	2
PP7 allele(-)	1	7
PP7 allele(-)	1	7
PP7 allele(-)	1	6
PP7 allele(-)	1	8
PP7 allele(-)	1	5
PP7 allele(-)	1	6
PP7 allele(-)	1	5
PP7 allele(-)	1	3
PP7 allele(-)	1	5
PP7 allele(-)	1	7
PP7 allele(-)	1	3
PP7 allele(-)	1	9
PP7 allele(-)	1	9
PP7 allele(-)	1	8
PP7 allele(-)	1	6
PP7 allele(-)	1	9
PP7 allele(-)	1	1
PP7 allele(-)	1	10
PP7 allele(-)	1	9
PP7 allele(-)	1	10
PP7 allele(-)	1	8
PP7 allele(-)	1	9
PP7 allele(-)	1	7
PP7 allele(-)	1	5
PP7 allele(-)	1	5
PP7 allele(-)	1	9
PP7 allele(-)	1	8
PP7 allele(-)	1	9
PP7 allele(-)	1	7
PP7 allele(-)	1	10
PP7 allele(-)	1	9
PP7 allele(-)	1	4
PP7 allele(-)	1	8
PP7 allele(-)	1	8
PP7 allele(-)	1	6
PP7 allele(-)	1	9
PP7 allele(-)	1	9
PP7 allele(-)	1	1
PP7 allele(-)	1	7
PP7 allele(-)	1	9
PP7 allele(-)	1	12
PP7 allele(-)	1	7
PP7 allele(-)	1	4
PP7 allele(-)	1	8
PP7 allele(-)	1	8
PP7 allele(-)	1	5
PP7 allele(-)	1	8
PP7 allele(-)	1	8
PP7 allele(-)	1	8
PP7 allele(-)	1	5
PP7 allele(-)	1	7
PP7 allele(-)	1	8
PP7 allele(-)	1	9
PP7 allele(-)	1	6
PP7 allele(-)	1	4
PP7 allele(-)	1	7
PP7 allele(-)	1	5
PP7 allele(-)	1	6
PP7 allele(-)	1	11
PP7 allele(-)	1	7
PP7 allele(-)	1	6
PP7 allele(-)	1	9
PP7 allele(-)	1	8
PP7 allele(-)	1	11
PP7 allele(-)	1	9
PP7 allele(-)	1	8
PP7 allele(-)	1	8
PP7 allele(-)	1	10
PP7 allele(-)	1	11
PP7 allele(-)	1	8
PP7 allele(-)	1	10
PP7 allele(-)	1	8
PP7 allele(-)	1	9
PP7 allele(-)	1	8
PP7 allele(-)	1	10
PP7 allele(-)	1	9
PP7 allele(-)	1	2
PP7 allele(-)	1	6
PP7 allele(-)	1	10
PP7 allele(-)	1	5
PP7 allele(-)	1	7
PP7 allele(-)	1	8
PP7 allele(-)	1	7
PP7 allele(-)	1	8
PP7 allele(-)	1	9
PP7 allele(-)	1	9
PP7 allele(-)	1	9
PP7 allele(-)	1	9
PP7 allele(-)	1	7
PP7 allele(-)	1	8
PP7 allele(-)	1	8
PP7 allele(-)	1	9
PP7 allele(-)	1	8
PP7 allele(-)	1	6
PP7 allele(-)	1	10
PP7 allele(-)	1	8
PP7 allele(-)	1	6
PP7 allele(-)	1	5
PP7 allele(-)	1	9
PP7 allele(-)	1	7
PP7 allele(-)	1	9
PP7 allele(-)	1	9
PP7 allele(-)	1	11
PP7 allele(-)	1	7
PP7 allele(-)	1	7
PP7 allele(-)	1	8
PP7 allele(-)	1	1
PP7 allele(-)	1	7
PP7 allele(-)	1	8
PP7 allele(-)	1	2
PP7 allele(-)	1	7
PP7 allele(-)	1	10
PP7 allele(-)	1	4
PP7 allele(-)	1	11
PP7 allele(-)	1	12
PP7 allele(-)	1	7
PP7 allele(-)	1	9
PP7 allele(-)	1	7
PP7 allele(-)	1	10
PP7 allele(-)	1	8
PP7 allele(-)	1	4
PP7 allele(-)	1	9
PP7 allele(-)	1	8
PP7 allele(-)	1	2
PP7 allele(-)	1	8
PP7 allele(-)	1	7
PP7 allele(-)	1	8
PP7 allele(-)	1	12
PP7 allele(-)	1	9
PP7 allele(-)	1	7
PP7 allele(-)	1	7
PP7 allele(-)	1	9
PP7 allele(-)	1	7
PP7 allele(-)	1	8
PP7 allele(-)	1	7
PP7 allele(-)	1	8
PP7 allele(-)	1	10
PP7 allele(-)	1	9
PP7 allele(-)	1	9
PP7 allele(-)	1	9
PP7 allele(-)	1	7
PP7 allele(-)	1	8
PP7 allele(-)	1	7
PP7 allele(-)	1	7
PP7 allele(-)	1	5
PP7 allele(-)	1	10
PP7 allele(-)	1	6
PP7 allele(-)	1	6
PP7 allele(-)	1	1
PP7 allele(-)	1	8
PP7 allele(-)	1	8
PP7 allele(-)	1	8
PP7 allele(-)	1	6
PP7 allele(-)	1	9
PP7 allele(-)	1	6
PP7 allele(-)	1	7
PP7 allele(-)	1	11
PP7 allele(-)	1	6
PP7 allele(-)	1	8
PP7 allele(-)	1	7
PP7 allele(-)	1	8
PP7 allele(-)	1	9
PP7 allele(-)	1	6
PP7 allele(-)	1	10
PP7 allele(-)	1	6
PP7 allele(-)	1	10
PP7 allele(-)	1	6
PP7 allele(-)	1	9
PP7 allele(-)	1	7
PP7 allele(-)	1	6
PP7 allele(-)	1	8
PP7 allele(-)	1	3
PP7 allele(-)	1	7
PP7 allele(-)	1	7
PP7 allele(-)	1	7
PP7 allele(-)	1	4
PP7 allele(-)	1	8
PP7 allele(-)	1	8
PP7 allele(-)	1	4
PP7 allele(-)	1	10
PP7 allele(-)	1	2
PP7 allele(-)	1	8
PP7 allele(-)	1	8
PP7 allele(-)	1	5
PP7 allele(-)	1	8
PP7 allele(-)	1	8
PP7 allele(-)	1	6
PP7 allele(-)	1	7
PP7 allele(-)	1	6
PP7 allele(-)	1	7
PP7 allele(-)	1	4
PP7 allele(-)	1	7
PP7 allele(-)	1	8
PP7 allele(-)	1	8
PP7 allele(-)	1	7
PP7 allele(-)	1	8
PP7 allele(-)	1	6
PP7 allele(-)	1	7
PP7 allele(-)	1	10
PP7 allele(-)	1	6
PP7 allele(-)	1	9
PP7 allele(-)	1	8
PP7 allele(-)	1	7
PP7 allele(-)	1	6
PP7 allele(-)	1	9
PP7 allele(-)	1	8
PP7 allele(-)	1	11
PP7 allele(-)	1	9
PP7 allele(-)	1	8
PP7 allele(-)	1	10
PP7 allele(-)	1	7
PP7 allele(-)	1	6
PP7 allele(-)	1	8
PP7 allele(-)	1	7
PP7 allele(-)	1	6
PP7 allele(-)	1	9
PP7 allele(-)	1	7
PP7 allele(-)	1	8
PP7 allele(-)	1	4
PP7 allele(-)	1	9
PP7 allele(-)	1	8
PP7 allele(-)	1	8
PP7 allele(-)	1	9
PP7 allele(-)	1	7
PP7 allele(-)	1	5
PP7 allele(-)	1	9
PP7 allele(-)	1	9
PP7 allele(-)	1	9
PP7 allele(-)	1	6
PP7 allele(-)	1	8
PP7 allele(-)	1	4
PP7 allele(-)	1	7
PP7 allele(-)	1	9
PP7 allele(-)	1	8
PP7 allele(-)	1	9
PP7 allele(-)	1	6
PP7 allele(-)	1	6
PP7 allele(-)	1	8
PP7 allele(-)	1	7
PP7 allele(-)	1	4
PP7 allele(-)	1	6
PP7 allele(-)	1	8
PP7 allele(-)	1	6
PP7 allele(-)	1	5
PP7 allele(-)	1	7
PP7 allele(-)	1	5
PP7 allele(-)	1	9
PP7 allele(-)	1	7
PP7 allele(-)	1	6
PP7 allele(-)	1	9
PP7 allele(-)	1	6
PP7 allele(-)	1	5
PP7 allele(-)	1	6
PP7 allele(-)	1	7
PP7 allele(-)	1	3
PP7 allele(-)	1	0
PP7 allele(-)	1	3
PP7 allele(-)	1	6
PP7 allele(-)	1	1
PP7 allele(-)	1	0
PP7 allele(-)	2	5
PP7 allele(-)	2	4
PP7 allele(-)	2	6
PP7 allele(-)	2	7
PP7 allele(-)	2	5
PP7 allele(-)	2	4
PP7 allele(-)	2	7
PP7 allele(-)	2	8
PP7 allele(-)	2	6
PP7 allele(-)	2	6
PP7 allele(-)	2	4
PP7 allele(-)	2	5
PP7 allele(-)	2	10
PP7 allele(-)	2	8
PP7 allele(-)	2	7
PP7 allele(-)	2	7
PP7 allele(-)	2	5
PP7 allele(-)	2	7
PP7 allele(-)	2	7
PP7 allele(-)	2	7
PP7 allele(-)	2	7
PP7 allele(-)	2	5
PP7 allele(-)	2	6
PP7 allele(-)	2	7
PP7 allele(-)	2	7
PP7 allele(-)	2	5
PP7 allele(-)	2	8
PP7 allele(-)	2	4
PP7 allele(-)	2	7
PP7 allele(-)	2	7
PP7 allele(-)	2	7
PP7 allele(-)	2	7
PP7 allele(-)	2	6
PP7 allele(-)	2	8
PP7 allele(-)	2	7
PP7 allele(-)	2	6
PP7 allele(-)	2	4
PP7 allele(-)	2	6
PP7 allele(-)	2	7
PP7 allele(-)	2	7
PP7 allele(-)	2	9
PP7 allele(-)	2	3
PP7 allele(-)	2	8
PP7 allele(-)	2	8
PP7 allele(-)	2	6
PP7 allele(-)	2	7
PP7 allele(-)	2	9
PP7 allele(-)	2	3
PP7 allele(-)	2	7
PP7 allele(-)	2	5
PP7 allele(-)	2	7
PP7 allele(-)	2	8
PP7 allele(-)	2	7
PP7 allele(-)	2	7
PP7 allele(-)	2	8
PP7 allele(-)	2	6
PP7 allele(-)	2	10
PP7 allele(-)	2	7
PP7 allele(-)	2	8
PP7 allele(-)	2	8
PP7 allele(-)	2	6
PP7 allele(-)	2	7
PP7 allele(-)	2	5
PP7 allele(-)	2	6
PP7 allele(-)	2	8
PP7 allele(-)	2	7
PP7 allele(-)	2	7
PP7 allele(-)	2	8
PP7 allele(-)	2	7
PP7 allele(-)	2	8
PP7 allele(-)	2	5
PP7 allele(-)	2	7
PP7 allele(-)	2	8
PP7 allele(-)	2	6
PP7 allele(-)	2	6
PP7 allele(-)	2	8
PP7 allele(-)	2	5
PP7 allele(-)	2	7
PP7 allele(-)	2	8
PP7 allele(-)	2	3
PP7 allele(-)	2	7
PP7 allele(-)	2	3
PP7 allele(-)	2	8
PP7 allele(-)	2	9
PP7 allele(-)	2	7
PP7 allele(-)	2	7
PP7 allele(-)	2	7
PP7 allele(-)	2	7
PP7 allele(-)	2	9
PP7 allele(-)	2	5
PP7 allele(-)	2	4
PP7 allele(-)	2	6
PP7 allele(-)	2	9
PP7 allele(-)	2	0
PP7 allele(-)	2	6
PP7 allele(-)	2	6
PP7 allele(-)	2	9
PP7 allele(-)	2	8
PP7 allele(-)	2	6
PP7 allele(-)	2	8
PP7 allele(-)	2	6
PP7 allele(-)	2	5
PP7 allele(-)	2	8
PP7 allele(-)	2	9
PP7 allele(-)	2	6
PP7 allele(-)	2	6
PP7 allele(-)	2	7
PP7 allele(-)	2	2
PP7 allele(-)	2	1
PP7 allele(-)	2	8
PP7 allele(-)	2	6
PP7 allele(-)	2	7
PP7 allele(-)	2	7
PP7 allele(-)	2	9
PP7 allele(-)	2	7
PP7 allele(-)	2	4
PP7 allele(-)	2	9
PP7 allele(-)	2	7
PP7 allele(-)	2	8
PP7 allele(-)	2	8
PP7 allele(-)	2	7
PP7 allele(-)	2	8
PP7 allele(-)	2	7
PP7 allele(-)	2	8
PP7 allele(-)	2	9
PP7 allele(-)	2	7
PP7 allele(-)	2	7
PP7 allele(-)	2	6
PP7 allele(-)	2	9
PP7 allele(-)	2	7
PP7 allele(-)	2	9
PP7 allele(-)	2	6
PP7 allele(-)	2	8
PP7 allele(-)	2	7
PP7 allele(-)	2	7
PP7 allele(-)	2	6
PP7 allele(-)	2	7
PP7 allele(-)	2	9
PP7 allele(-)	2	9
PP7 allele(-)	2	6
PP7 allele(-)	2	8
PP7 allele(-)	2	10
PP7 allele(-)	2	9
PP7 allele(-)	2	6
PP7 allele(-)	2	6
PP7 allele(-)	2	11
PP7 allele(-)	2	6
PP7 allele(-)	2	5
PP7 allele(-)	2	9
PP7 allele(-)	2	8
PP7 allele(-)	2	8
PP7 allele(-)	2	8
PP7 allele(-)	2	10
PP7 allele(-)	2	8
PP7 allele(-)	2	6
PP7 allele(-)	2	6
PP7 allele(-)	2	4
PP7 allele(-)	2	7
PP7 allele(-)	2	6
PP7 allele(-)	2	7
PP7 allele(-)	2	6
PP7 allele(-)	2	7
PP7 allele(-)	2	8
PP7 allele(-)	2	7
PP7 allele(-)	2	8
PP7 allele(-)	2	7
PP7 allele(-)	2	9
PP7 allele(-)	2	4
PP7 allele(-)	2	7
PP7 allele(-)	2	5
PP7 allele(-)	2	7
PP7 allele(-)	2	8
PP7 allele(-)	2	6
PP7 allele(-)	2	6
PP7 allele(-)	2	8
PP7 allele(-)	2	5
PP7 allele(-)	2	8
PP7 allele(-)	2	4
PP7 allele(-)	2	8
PP7 allele(-)	2	7
PP7 allele(-)	2	7
PP7 allele(-)	2	8
PP7 allele(-)	2	2
PP7 allele(-)	2	7
PP7 allele(-)	2	3
PP7 allele(-)	2	3
PP7 allele(-)	2	7
PP7 allele(-)	2	5
PP7 allele(-)	2	7
PP7 allele(-)	2	6
PP7 allele(-)	2	7
PP7 allele(-)	2	8
PP7 allele(-)	2	5
PP7 allele(-)	2	6
PP7 allele(-)	2	7
PP7 allele(-)	2	7
PP7 allele(-)	2	8
PP7 allele(-)	2	6
PP7 allele(-)	2	7
PP7 allele(-)	2	7
PP7 allele(-)	2	5
PP7 allele(-)	2	5
PP7 allele(-)	2	5
PP7 allele(-)	2	7
PP7 allele(-)	2	8
PP7 allele(-)	2	4
PP7 allele(-)	2	6
PP7 allele(-)	2	5
PP7 allele(-)	3	6
PP7 allele(-)	3	6
PP7 allele(-)	3	6
PP7 allele(-)	3	6
PP7 allele(-)	3	3
PP7 allele(-)	3	1
PP7 allele(-)	3	2
PP7 allele(-)	3	7
PP7 allele(-)	3	7
PP7 allele(-)	3	5
PP7 allele(-)	3	6
PP7 allele(-)	3	6
PP7 allele(-)	3	6
PP7 allele(-)	3	5
PP7 allele(-)	3	6
PP7 allele(-)	3	4
PP7 allele(-)	3	6
PP7 allele(-)	3	5
PP7 allele(-)	3	5
PP7 allele(-)	3	4
PP7 allele(-)	3	5
PP7 allele(-)	3	6
PP7 allele(-)	3	3
PP7 allele(-)	3	7
PP7 allele(-)	3	7
PP7 allele(-)	3	7
PP7 allele(-)	3	8
PP7 allele(-)	3	7
PP7 allele(-)	3	10
PP7 allele(-)	3	6
PP7 allele(-)	3	7
PP7 allele(-)	3	6
PP7 allele(-)	3	6
PP7 allele(-)	3	4
PP7 allele(-)	3	6
PP7 allele(-)	3	6
PP7 allele(-)	3	7
PP7 allele(-)	3	8
PP7 allele(-)	3	10
PP7 allele(-)	3	6
PP7 allele(-)	3	9
PP7 allele(-)	3	5
PP7 allele(-)	3	6
PP7 allele(-)	3	6
PP7 allele(-)	3	8
PP7 allele(-)	3	6
PP7 allele(-)	3	5
PP7 allele(-)	3	4
PP7 allele(-)	3	6
PP7 allele(-)	3	7
PP7 allele(-)	3	9
PP7 allele(-)	3	7
PP7 allele(-)	3	7
PP7 allele(-)	3	6
PP7 allele(-)	3	5
PP7 allele(-)	3	7
PP7 allele(-)	3	6
PP7 allele(-)	3	7
PP7 allele(-)	3	7
PP7 allele(-)	3	4
PP7 allele(-)	3	9
PP7 allele(-)	3	7
PP7 allele(-)	3	5
PP7 allele(-)	3	7
PP7 allele(-)	3	7
PP7 allele(-)	3	10
PP7 allele(-)	3	8
PP7 allele(-)	3	7
PP7 allele(-)	3	7
PP7 allele(-)	3	8
PP7 allele(-)	3	9
PP7 allele(-)	3	7
PP7 allele(-)	3	7
PP7 allele(-)	3	4
PP7 allele(-)	3	8
PP7 allele(-)	3	7
PP7 allele(-)	3	7
PP7 allele(-)	3	6
PP7 allele(-)	3	7
PP7 allele(-)	3	7
PP7 allele(-)	3	8
PP7 allele(-)	3	6
PP7 allele(-)	3	6
PP7 allele(-)	3	7
PP7 allele(-)	3	4
PP7 allele(-)	3	6
PP7 allele(-)	3	8
PP7 allele(-)	3	8
PP7 allele(-)	3	8
PP7 allele(-)	3	8
PP7 allele(-)	3	7
PP7 allele(-)	3	6
PP7 allele(-)	3	8
PP7 allele(-)	3	6
PP7 allele(-)	3	7
PP7 allele(-)	3	10
PP7 allele(-)	3	4
PP7 allele(-)	3	7
PP7 allele(-)	3	6
PP7 allele(-)	3	7
PP7 allele(-)	3	7
PP7 allele(-)	3	7
PP7 allele(-)	3	9
PP7 allele(-)	3	7
PP7 allele(-)	3	8
PP7 allele(-)	3	6
PP7 allele(-)	3	6
PP7 allele(-)	3	7
PP7 allele(-)	3	7
PP7 allele(-)	3	4
PP7 allele(-)	3	8
PP7 allele(-)	3	8
PP7 allele(-)	3	7
PP7 allele(-)	3	6
PP7 allele(-)	3	8
PP7 allele(-)	3	8
PP7 allele(-)	3	7
PP7 allele(-)	3	6
PP7 allele(-)	3	9
PP7 allele(-)	3	7
PP7 allele(-)	3	7
PP7 allele(-)	3	7
PP7 allele(-)	3	5
PP7 allele(-)	3	5
PP7 allele(-)	3	6
PP7 allele(-)	3	8
PP7 allele(-)	3	9
PP7 allele(-)	3	6
PP7 allele(-)	3	8
PP7 allele(-)	3	9
PP7 allele(-)	3	6
PP7 allele(-)	3	8
PP7 allele(-)	3	6
PP7 allele(-)	3	9
PP7 allele(-)	3	6
PP7 allele(-)	3	8
PP7 allele(-)	3	4
PP7 allele(-)	3	8
PP7 allele(-)	3	7
PP7 allele(-)	3	5
PP7 allele(-)	3	8
PP7 allele(-)	3	8
PP7 allele(-)	3	7
PP7 allele(-)	3	7
PP7 allele(-)	3	7
PP7 allele(-)	3	7
PP7 allele(-)	3	6
PP7 allele(-)	3	8
PP7 allele(-)	3	7
PP7 allele(-)	3	7
PP7 allele(-)	3	6
PP7 allele(-)	3	7
PP7 allele(-)	3	8
PP7 allele(-)	3	5
PP7 allele(-)	3	10
PP7 allele(-)	3	8
PP7 allele(-)	3	6
PP7 allele(-)	3	5
PP7 allele(-)	3	5
PP7 allele(-)	3	7
PP7 allele(-)	3	7
PP7 allele(-)	3	8
PP7 allele(-)	3	8
PP7 allele(-)	3	6
PP7 allele(-)	3	6
PP7 allele(-)	3	8
PP7 allele(-)	3	2
PP7 allele(-)	3	6
PP7 allele(-)	3	9
PP7 allele(-)	3	7
PP7 allele(-)	3	9
PP7 allele(-)	3	6
PP7 allele(-)	3	8
PP7 allele(-)	3	10
PP7 allele(-)	3	2
PP7 allele(-)	3	9
PP7 allele(-)	3	7
PP7 allele(-)	3	5
PP7 allele(-)	3	7
PP7 allele(-)	3	8
PP7 allele(-)	3	7
PP7 allele(-)	3	0
PP7 allele(-)	3	7
PP7 allele(-)	3	8
PP7 allele(-)	3	7
PP7 allele(-)	3	6
PP7 allele(-)	3	6
PP7 allele(-)	3	5
PP7 allele(-)	3	7
PP7 allele(-)	3	9
PP7 allele(-)	3	6
PP7 allele(-)	3	6
PP7 allele(-)	3	8
PP7 allele(-)	3	7
PP7 allele(-)	3	4
PP7 allele(-)	3	8
PP7 allele(-)	3	8
PP7 allele(-)	3	9
PP7 allele(-)	3	7
PP7 allele(-)	3	5
PP7 allele(-)	3	6
PP7 allele(-)	3	6
PP7 allele(-)	3	6
PP7 allele(-)	3	10
PP7 allele(-)	3	9
PP7 allele(-)	3	7
PP7 allele(-)	3	5
PP7 allele(-)	3	8
PP7 allele(-)	3	7
PP7 allele(-)	3	9
PP7 allele(-)	3	8
PP7 allele(-)	3	7
PP7 allele(-)	3	8
PP7 allele(-)	3	7
PP7 allele(-)	3	4
PP7 allele(-)	3	6
PP7 allele(-)	3	10
PP7 allele(-)	3	5
PP7 allele(-)	3	8
PP7 allele(-)	3	7
PP7 allele(-)	3	7
PP7 allele(-)	3	7
PP7 allele(-)	3	7
PP7 allele(-)	3	8
PP7 allele(-)	3	6
PP7 allele(-)	3	7
PP7 allele(-)	3	6
PP7 allele(-)	3	6
PP7 allele(-)	3	8
PP7 allele(-)	3	6
PP7 allele(-)	3	7
PP7 allele(-)	3	4
PP7 allele(-)	3	7
PP7 allele(-)	3	6
PP7 allele(-)	3	4
PP7 allele(-)	3	7
PP7 allele(-)	3	3
PP7 allele(-)	3	4
PP7 allele(+)	1	4
PP7 allele(+)	1	7
PP7 allele(+)	1	5
PP7 allele(+)	1	3
PP7 allele(+)	1	4
PP7 allele(+)	1	4
PP7 allele(+)	1	4
PP7 allele(+)	1	7
PP7 allele(+)	1	6
PP7 allele(+)	1	6
PP7 allele(+)	1	5
PP7 allele(+)	1	7
PP7 allele(+)	1	6
PP7 allele(+)	1	4
PP7 allele(+)	1	7
PP7 allele(+)	1	5
PP7 allele(+)	1	2
PP7 allele(+)	1	2
PP7 allele(+)	1	6
PP7 allele(+)	1	7
PP7 allele(+)	1	8
PP7 allele(+)	1	4
PP7 allele(+)	1	6
PP7 allele(+)	1	3
PP7 allele(+)	1	6
PP7 allele(+)	1	8
PP7 allele(+)	1	8
PP7 allele(+)	1	6
PP7 allele(+)	1	6
PP7 allele(+)	1	6
PP7 allele(+)	1	7
PP7 allele(+)	1	7
PP7 allele(+)	1	1
PP7 allele(+)	1	6
PP7 allele(+)	1	6
PP7 allele(+)	1	6
PP7 allele(+)	1	4
PP7 allele(+)	1	7
PP7 allele(+)	1	4
PP7 allele(+)	1	4
PP7 allele(+)	1	6
PP7 allele(+)	1	6
PP7 allele(+)	1	0
PP7 allele(+)	1	6
PP7 allele(+)	1	6
PP7 allele(+)	1	7
PP7 allele(+)	1	8
PP7 allele(+)	1	7
PP7 allele(+)	1	6
PP7 allele(+)	1	6
PP7 allele(+)	1	5
PP7 allele(+)	1	7
PP7 allele(+)	1	8
PP7 allele(+)	1	6
PP7 allele(+)	1	6
PP7 allele(+)	1	4
PP7 allele(+)	1	6
PP7 allele(+)	1	6
PP7 allele(+)	1	7
PP7 allele(+)	1	6
PP7 allele(+)	1	4
PP7 allele(+)	1	8
PP7 allele(+)	1	5
PP7 allele(+)	1	5
PP7 allele(+)	1	4
PP7 allele(+)	1	1
PP7 allele(+)	1	9
PP7 allele(+)	1	7
PP7 allele(+)	1	7
PP7 allele(+)	1	5
PP7 allele(+)	1	2
PP7 allele(+)	1	6
PP7 allele(+)	1	8
PP7 allele(+)	1	5
PP7 allele(+)	1	6
PP7 allele(+)	1	7
PP7 allele(+)	1	6
PP7 allele(+)	1	8
PP7 allele(+)	1	6
PP7 allele(+)	1	6
PP7 allele(+)	1	6
PP7 allele(+)	1	6
PP7 allele(+)	1	7
PP7 allele(+)	1	7
PP7 allele(+)	1	6
PP7 allele(+)	1	10
PP7 allele(+)	1	6
PP7 allele(+)	1	7
PP7 allele(+)	1	4
PP7 allele(+)	1	8
PP7 allele(+)	1	8
PP7 allele(+)	1	6
PP7 allele(+)	1	7
PP7 allele(+)	1	8
PP7 allele(+)	1	8
PP7 allele(+)	1	7
PP7 allele(+)	1	8
PP7 allele(+)	1	8
PP7 allele(+)	1	7
PP7 allele(+)	1	5
PP7 allele(+)	1	7
PP7 allele(+)	1	6
PP7 allele(+)	1	6
PP7 allele(+)	1	6
PP7 allele(+)	1	8
PP7 allele(+)	1	8
PP7 allele(+)	1	5
PP7 allele(+)	1	6
PP7 allele(+)	1	8
PP7 allele(+)	1	7
PP7 allele(+)	1	6
PP7 allele(+)	1	6
PP7 allele(+)	1	7
PP7 allele(+)	1	8
PP7 allele(+)	1	7
PP7 allele(+)	1	6
PP7 allele(+)	1	7
PP7 allele(+)	1	6
PP7 allele(+)	1	7
PP7 allele(+)	1	7
PP7 allele(+)	1	5
PP7 allele(+)	1	6
PP7 allele(+)	1	5
PP7 allele(+)	1	7
PP7 allele(+)	1	4
PP7 allele(+)	1	6
PP7 allele(+)	1	8
PP7 allele(+)	1	5
PP7 allele(+)	1	8
PP7 allele(+)	1	5
PP7 allele(+)	1	7
PP7 allele(+)	1	6
PP7 allele(+)	1	7
PP7 allele(+)	1	4
PP7 allele(+)	1	8
PP7 allele(+)	1	5
PP7 allele(+)	1	8
PP7 allele(+)	1	5
PP7 allele(+)	1	7
PP7 allele(+)	1	1
PP7 allele(+)	1	4
PP7 allele(+)	1	5
PP7 allele(+)	1	5
PP7 allele(+)	1	7
PP7 allele(+)	1	5
PP7 allele(+)	1	4
PP7 allele(+)	1	9
PP7 allele(+)	1	6
PP7 allele(+)	1	8
PP7 allele(+)	1	7
PP7 allele(+)	1	7
PP7 allele(+)	1	4
PP7 allele(+)	1	8
PP7 allele(+)	1	9
PP7 allele(+)	1	5
PP7 allele(+)	1	6
PP7 allele(+)	1	6
PP7 allele(+)	1	6
PP7 allele(+)	1	7
PP7 allele(+)	1	5
PP7 allele(+)	1	6
PP7 allele(+)	1	7
PP7 allele(+)	1	3
PP7 allele(+)	1	5
PP7 allele(+)	1	7
PP7 allele(+)	1	5
PP7 allele(+)	1	6
PP7 allele(+)	1	8
PP7 allele(+)	1	3
PP7 allele(+)	1	9
PP7 allele(+)	1	8
PP7 allele(+)	1	6
PP7 allele(+)	1	7
PP7 allele(+)	1	5
PP7 allele(+)	1	6
PP7 allele(+)	1	6
PP7 allele(+)	1	7
PP7 allele(+)	1	6
PP7 allele(+)	1	9
PP7 allele(+)	1	5
PP7 allele(+)	1	7
PP7 allele(+)	1	5
PP7 allele(+)	1	6
PP7 allele(+)	1	5
PP7 allele(+)	1	6
PP7 allele(+)	1	8
PP7 allele(+)	1	6
PP7 allele(+)	1	3
PP7 allele(+)	1	6
PP7 allele(+)	1	6
PP7 allele(+)	1	5
PP7 allele(+)	1	4
PP7 allele(+)	1	6
PP7 allele(+)	1	6
PP7 allele(+)	1	5
PP7 allele(+)	1	5
PP7 allele(+)	1	7
PP7 allele(+)	1	2
PP7 allele(+)	1	5
PP7 allele(+)	1	5
PP7 allele(+)	1	4
PP7 allele(+)	1	5
PP7 allele(+)	1	7
PP7 allele(+)	1	5
PP7 allele(+)	1	5
PP7 allele(+)	1	3
PP7 allele(+)	2	3
PP7 allele(+)	2	2
PP7 allele(+)	2	1
PP7 allele(+)	2	3
PP7 allele(+)	2	3
PP7 allele(+)	2	2
PP7 allele(+)	2	4
PP7 allele(+)	2	0
PP7 allele(+)	2	4
PP7 allele(+)	2	4
PP7 allele(+)	2	4
PP7 allele(+)	2	5
PP7 allele(+)	2	4
PP7 allele(+)	2	4
PP7 allele(+)	2	3
PP7 allele(+)	2	3
PP7 allele(+)	2	6
PP7 allele(+)	2	6
PP7 allele(+)	2	5
PP7 allele(+)	2	3
PP7 allele(+)	2	4
PP7 allele(+)	2	3
PP7 allele(+)	2	2
PP7 allele(+)	2	4
PP7 allele(+)	2	4
PP7 allele(+)	2	5
PP7 allele(+)	2	5
PP7 allele(+)	2	6
PP7 allele(+)	2	4
PP7 allele(+)	2	4
PP7 allele(+)	2	7
PP7 allele(+)	2	6
PP7 allele(+)	2	5
PP7 allele(+)	2	5
PP7 allele(+)	2	4
PP7 allele(+)	2	6
PP7 allele(+)	2	7
PP7 allele(+)	2	5
PP7 allele(+)	2	4
PP7 allele(+)	2	3
PP7 allele(+)	2	4
PP7 allele(+)	2	5
PP7 allele(+)	2	6
PP7 allele(+)	2	6
PP7 allele(+)	2	4
PP7 allele(+)	2	5
PP7 allele(+)	2	6
PP7 allele(+)	2	5
PP7 allele(+)	2	5
PP7 allele(+)	2	3
PP7 allele(+)	2	4
PP7 allele(+)	2	4
PP7 allele(+)	2	5
PP7 allele(+)	2	5
PP7 allele(+)	2	6
PP7 allele(+)	2	6
PP7 allele(+)	2	3
PP7 allele(+)	2	6
PP7 allele(+)	2	3
PP7 allele(+)	2	6
PP7 allele(+)	2	3
PP7 allele(+)	2	6
PP7 allele(+)	2	7
PP7 allele(+)	2	4
PP7 allele(+)	2	7
PP7 allele(+)	2	6
PP7 allele(+)	2	4
PP7 allele(+)	2	5
PP7 allele(+)	2	5
PP7 allele(+)	2	5
PP7 allele(+)	2	4
PP7 allele(+)	2	6
PP7 allele(+)	2	7
PP7 allele(+)	2	4
PP7 allele(+)	2	6
PP7 allele(+)	2	8
PP7 allele(+)	2	1
PP7 allele(+)	2	1
PP7 allele(+)	2	6
PP7 allele(+)	2	4
PP7 allele(+)	2	0
PP7 allele(+)	2	4
PP7 allele(+)	2	6
PP7 allele(+)	2	7
PP7 allele(+)	2	4
PP7 allele(+)	2	7
PP7 allele(+)	2	4
PP7 allele(+)	2	7
PP7 allele(+)	2	7
PP7 allele(+)	2	5
PP7 allele(+)	2	5
PP7 allele(+)	2	6
PP7 allele(+)	2	2
PP7 allele(+)	2	2
PP7 allele(+)	2	5
PP7 allele(+)	2	4
PP7 allele(+)	2	6
PP7 allele(+)	2	7
PP7 allele(+)	2	7
PP7 allele(+)	2	5
PP7 allele(+)	2	4
PP7 allele(+)	2	7
PP7 allele(+)	2	4
PP7 allele(+)	2	6
PP7 allele(+)	2	5
PP7 allele(+)	2	7
PP7 allele(+)	2	6
PP7 allele(+)	2	5
PP7 allele(+)	2	6
PP7 allele(+)	2	5
PP7 allele(+)	2	3
PP7 allele(+)	2	6
PP7 allele(+)	2	6
PP7 allele(+)	2	2
PP7 allele(+)	2	8
PP7 allele(+)	2	7
PP7 allele(+)	2	5
PP7 allele(+)	2	1
PP7 allele(+)	2	7
PP7 allele(+)	2	6
PP7 allele(+)	2	4
PP7 allele(+)	2	4
PP7 allele(+)	2	5
PP7 allele(+)	2	6
PP7 allele(+)	2	6
PP7 allele(+)	2	7
PP7 allele(+)	2	3
PP7 allele(+)	2	2
PP7 allele(+)	2	6
PP7 allele(+)	2	9
PP7 allele(+)	2	3
PP7 allele(+)	2	0
PP7 allele(+)	2	8
PP7 allele(+)	2	1
PP7 allele(+)	2	8
PP7 allele(+)	2	6
PP7 allele(+)	2	5
PP7 allele(+)	2	8
PP7 allele(+)	2	6
PP7 allele(+)	2	6
PP7 allele(+)	2	7
PP7 allele(+)	2	6
PP7 allele(+)	2	4
PP7 allele(+)	2	3
PP7 allele(+)	2	7
PP7 allele(+)	2	5
PP7 allele(+)	2	6
PP7 allele(+)	2	5
PP7 allele(+)	2	4
PP7 allele(+)	2	4
PP7 allele(+)	2	6
PP7 allele(+)	2	7
PP7 allele(+)	2	8
PP7 allele(+)	2	8
PP7 allele(+)	2	5
PP7 allele(+)	2	8
PP7 allele(+)	2	8
PP7 allele(+)	2	9
PP7 allele(+)	2	5
PP7 allele(+)	2	1
PP7 allele(+)	2	6
PP7 allele(+)	2	8
PP7 allele(+)	2	5
PP7 allele(+)	2	7
PP7 allele(+)	2	7
PP7 allele(+)	2	6
PP7 allele(+)	2	6
PP7 allele(+)	2	7
PP7 allele(+)	2	6
PP7 allele(+)	2	3
PP7 allele(+)	2	5
PP7 allele(+)	2	7
PP7 allele(+)	2	5
PP7 allele(+)	2	7
PP7 allele(+)	2	7
PP7 allele(+)	2	5
PP7 allele(+)	2	7
PP7 allele(+)	2	5
PP7 allele(+)	2	7
PP7 allele(+)	2	7
PP7 allele(+)	2	5
PP7 allele(+)	2	6
PP7 allele(+)	2	7
PP7 allele(+)	2	5
PP7 allele(+)	2	6
PP7 allele(+)	2	6
PP7 allele(+)	2	9
PP7 allele(+)	2	9
PP7 allele(+)	2	3
PP7 allele(+)	2	6
PP7 allele(+)	2	4
PP7 allele(+)	2	7
PP7 allele(+)	2	6
PP7 allele(+)	2	5
PP7 allele(+)	2	5
PP7 allele(+)	2	6
PP7 allele(+)	2	4
PP7 allele(+)	2	5
PP7 allele(+)	2	4
PP7 allele(+)	2	6
PP7 allele(+)	2	5
PP7 allele(+)	2	5
PP7 allele(+)	2	2
PP7 allele(+)	2	5
PP7 allele(+)	2	7
PP7 allele(+)	2	5
PP7 allele(+)	2	6
PP7 allele(+)	2	7
PP7 allele(+)	2	4
PP7 allele(+)	2	7
PP7 allele(+)	2	5
PP7 allele(+)	2	5
PP7 allele(+)	2	6
PP7 allele(+)	2	5
PP7 allele(+)	2	4
PP7 allele(+)	2	5
PP7 allele(+)	2	5
PP7 allele(+)	2	3
PP7 allele(+)	2	1
PP7 allele(+)	2	5
PP7 allele(+)	2	8
PP7 allele(+)	2	3
PP7 allele(+)	2	6
PP7 allele(+)	2	4
PP7 allele(+)	2	7
PP7 allele(+)	2	4
PP7 allele(+)	2	6
PP7 allele(+)	2	6
PP7 allele(+)	2	7
PP7 allele(+)	2	2
PP7 allele(+)	2	3
PP7 allele(+)	2	5
PP7 allele(+)	2	5
PP7 allele(+)	2	5
PP7 allele(+)	2	3
PP7 allele(+)	2	3
PP7 allele(+)	2	4
PP7 allele(+)	2	5
PP7 allele(+)	2	5
PP7 allele(+)	2	2
PP7 allele(+)	2	3
PP7 allele(+)	2	6
PP7 allele(+)	2	4
PP7 allele(+)	2	5
PP7 allele(+)	2	4
PP7 allele(+)	2	4
PP7 allele(+)	2	2
PP7 allele(+)	2	5
PP7 allele(+)	2	2
PP7 allele(+)	2	3
PP7 allele(+)	2	5
PP7 allele(+)	2	2
PP7 allele(+)	2	2
PP7 allele(+)	2	2
PP7 allele(+)	2	4
PP7 allele(+)	2	2
PP7 allele(+)	2	5
PP7 allele(+)	2	3
PP7 allele(+)	2	1
PP7 allele(+)	2	4
PP7 allele(+)	2	4
PP7 allele(+)	2	0
PP7 allele(+)	2	0
PP7 allele(+)	2	2
PP7 allele(+)	2	0
PP7 allele(+)	3	7
PP7 allele(+)	3	5
PP7 allele(+)	3	3
PP7 allele(+)	3	10
PP7 allele(+)	3	6
PP7 allele(+)	3	4
PP7 allele(+)	3	8
PP7 allele(+)	3	6
PP7 allele(+)	3	4
PP7 allele(+)	3	5
PP7 allele(+)	3	8
PP7 allele(+)	3	3
PP7 allele(+)	3	4
PP7 allele(+)	3	4
PP7 allele(+)	3	7
PP7 allele(+)	3	6
PP7 allele(+)	3	8
PP7 allele(+)	3	8
PP7 allele(+)	3	7
PP7 allele(+)	3	5
PP7 allele(+)	3	8
PP7 allele(+)	3	8
PP7 allele(+)	3	9
PP7 allele(+)	3	8
PP7 allele(+)	3	2
PP7 allele(+)	3	4
PP7 allele(+)	3	7
PP7 allele(+)	3	8
PP7 allele(+)	3	6
PP7 allele(+)	3	6
PP7 allele(+)	3	3
PP7 allele(+)	3	7
PP7 allele(+)	3	9
PP7 allele(+)	3	3
PP7 allele(+)	3	7
PP7 allele(+)	3	9
PP7 allele(+)	3	9
PP7 allele(+)	3	6
PP7 allele(+)	3	9
PP7 allele(+)	3	3
PP7 allele(+)	3	8
PP7 allele(+)	3	6
PP7 allele(+)	3	7
PP7 allele(+)	3	7
PP7 allele(+)	3	5
PP7 allele(+)	3	8
PP7 allele(+)	3	5
PP7 allele(+)	3	2
PP7 allele(+)	3	7
PP7 allele(+)	3	4
PP7 allele(+)	3	7
PP7 allele(+)	3	7
PP7 allele(+)	3	6
PP7 allele(+)	3	7
PP7 allele(+)	3	7
PP7 allele(+)	3	6
PP7 allele(+)	3	9
PP7 allele(+)	3	5
PP7 allele(+)	3	6
PP7 allele(+)	3	9
PP7 allele(+)	3	5
PP7 allele(+)	3	7
PP7 allele(+)	3	8
PP7 allele(+)	3	8
PP7 allele(+)	3	7
PP7 allele(+)	3	8
PP7 allele(+)	3	9
PP7 allele(+)	3	8
PP7 allele(+)	3	8
PP7 allele(+)	3	6
PP7 allele(+)	3	5
PP7 allele(+)	3	8
PP7 allele(+)	3	7
PP7 allele(+)	3	5
PP7 allele(+)	3	7
PP7 allele(+)	3	10
PP7 allele(+)	3	7
PP7 allele(+)	3	6
PP7 allele(+)	3	7
PP7 allele(+)	3	8
PP7 allele(+)	3	10
PP7 allele(+)	3	7
PP7 allele(+)	3	8
PP7 allele(+)	3	5
PP7 allele(+)	3	8
PP7 allele(+)	3	7
PP7 allele(+)	3	7
PP7 allele(+)	3	8
PP7 allele(+)	3	6
PP7 allele(+)	3	7
PP7 allele(+)	3	9
PP7 allele(+)	3	2
PP7 allele(+)	3	7
PP7 allele(+)	3	9
PP7 allele(+)	3	10
PP7 allele(+)	3	8
PP7 allele(+)	3	8
PP7 allele(+)	3	9
PP7 allele(+)	3	8
PP7 allele(+)	3	2
PP7 allele(+)	3	8
PP7 allele(+)	3	9
PP7 allele(+)	3	7
PP7 allele(+)	3	7
PP7 allele(+)	3	6
PP7 allele(+)	3	4
PP7 allele(+)	3	3
PP7 allele(+)	3	7
PP7 allele(+)	3	5
PP7 allele(+)	3	10
PP7 allele(+)	3	7
PP7 allele(+)	3	9
PP7 allele(+)	3	8
PP7 allele(+)	3	8
PP7 allele(+)	3	7
PP7 allele(+)	3	9
PP7 allele(+)	3	8
PP7 allele(+)	3	9
PP7 allele(+)	3	7
PP7 allele(+)	3	9
PP7 allele(+)	3	6
PP7 allele(+)	3	4
PP7 allele(+)	3	8
PP7 allele(+)	3	8
PP7 allele(+)	3	8
PP7 allele(+)	3	6
PP7 allele(+)	3	7
PP7 allele(+)	3	8
PP7 allele(+)	3	8
PP7 allele(+)	3	8
PP7 allele(+)	3	7
PP7 allele(+)	3	8
PP7 allele(+)	3	6
PP7 allele(+)	3	7
PP7 allele(+)	3	8
PP7 allele(+)	3	7
PP7 allele(+)	3	8
PP7 allele(+)	3	10
PP7 allele(+)	3	7
PP7 allele(+)	3	7
PP7 allele(+)	3	10
PP7 allele(+)	3	7
PP7 allele(+)	3	8
PP7 allele(+)	3	8
PP7 allele(+)	3	8
PP7 allele(+)	3	5
PP7 allele(+)	3	9
PP7 allele(+)	3	9
PP7 allele(+)	3	4
PP7 allele(+)	3	8
PP7 allele(+)	3	8
PP7 allele(+)	3	5
PP7 allele(+)	3	5
PP7 allele(+)	3	9
PP7 allele(+)	3	4
PP7 allele(+)	3	9
PP7 allele(+)	3	8
PP7 allele(+)	3	6
PP7 allele(+)	3	8
PP7 allele(+)	3	6
PP7 allele(+)	3	5
PP7 allele(+)	3	8
PP7 allele(+)	3	11
PP7 allele(+)	3	7
PP7 allele(+)	3	10
PP7 allele(+)	3	5
PP7 allele(+)	3	8
PP7 allele(+)	3	4
PP7 allele(+)	3	7
PP7 allele(+)	3	10
PP7 allele(+)	3	10
PP7 allele(+)	3	10
PP7 allele(+)	3	7
PP7 allele(+)	3	8
PP7 allele(+)	3	6
PP7 allele(+)	3	5
PP7 allele(+)	3	8
PP7 allele(+)	3	8
PP7 allele(+)	3	4
PP7 allele(+)	3	7
PP7 allele(+)	3	7
PP7 allele(+)	3	5
PP7 allele(+)	3	9
PP7 allele(+)	3	6
PP7 allele(+)	3	7
PP7 allele(+)	3	7
PP7 allele(+)	3	7
PP7 allele(+)	3	7
PP7 allele(+)	3	8
PP7 allele(+)	3	4
PP7 allele(+)	3	8
PP7 allele(+)	3	6
PP7 allele(+)	3	7
PP7 allele(+)	3	4
PP7 allele(+)	3	5
PP7 allele(+)	3	6
PP7 allele(+)	3	8
PP7 allele(+)	3	9
PP7 allele(+)	3	8
PP7 allele(+)	3	8
PP7 allele(+)	3	7
PP7 allele(+)	3	7
PP7 allele(+)	3	6
PP7 allele(+)	3	8
PP7 allele(+)	3	7
PP7 allele(+)	3	6
PP7 allele(+)	3	5
PP7 allele(+)	3	6
PP7 allele(+)	3	7
PP7 allele(+)	3	2
PP7 allele(+)	3	7
PP7 allele(+)	3	7
PP7 allele(+)	3	6
PP7 allele(+)	3	5
PP7 allele(+)	3	7
PP7 allele(+)	3	6
PP7 allele(+)	3	4
PP7 allele(+)	3	8
PP7 allele(+)	3	5
PP7 allele(+)	3	8
PP7 allele(+)	3	6
PP7 allele(+)	3	6
PP7 allele(+)	3	7
PP7 allele(+)	3	8
PP7 allele(+)	3	6
PP7 allele(+)	3	10
PP7 allele(+)	3	9
PP7 allele(+)	3	9
PP7 allele(+)	3	7
PP7 allele(+)	3	6
PP7 allele(+)	3	7
PP7 allele(+)	3	6
PP7 allele(+)	3	5

## Sheet: Fig.2f
Fig.2f
MS2 burst size
	Replicate	Output per burst (A.U.)
PP7 allele(-)	1	1.0113
PP7 allele(-)	1	1.06841
PP7 allele(-)	1	0.287303
PP7 allele(-)	1	0.228244
PP7 allele(-)	1	0.551768
PP7 allele(-)	1	1.60574
PP7 allele(-)	1	1.07288
PP7 allele(-)	1	0.682056
PP7 allele(-)	1	0.352877
PP7 allele(-)	1	0.333844
PP7 allele(-)	1	1.11453
PP7 allele(-)	1	1.02025
PP7 allele(-)	1	1.25309
PP7 allele(-)	1	0.236414
PP7 allele(-)	1	0.726806
PP7 allele(-)	1	0.643324
PP7 allele(-)	1	0.279627
PP7 allele(-)	1	1.42547
PP7 allele(-)	1	0.184781
PP7 allele(-)	1	0.869267
PP7 allele(-)	1	0.314823
PP7 allele(-)	1	0.981171
PP7 allele(-)	1	0.999197
PP7 allele(-)	1	0.893894
PP7 allele(-)	1	0.272193
PP7 allele(-)	1	0.843118
PP7 allele(-)	1	2.12202
PP7 allele(-)	1	0.869595
PP7 allele(-)	1	0.382673
PP7 allele(-)	1	0.283971
PP7 allele(-)	1	0.812356
PP7 allele(-)	1	0.953365
PP7 allele(-)	1	1.68882
PP7 allele(-)	1	0.284829
PP7 allele(-)	1	1.52437
PP7 allele(-)	1	1.45185
PP7 allele(-)	1	0.455825
PP7 allele(-)	1	0.993777
PP7 allele(-)	1	2.56185
PP7 allele(-)	1	1.31623
PP7 allele(-)	1	0.262603
PP7 allele(-)	1	1.16774
PP7 allele(-)	1	0.247343
PP7 allele(-)	1	1.00332
PP7 allele(-)	1	0.639283
PP7 allele(-)	1	1.23261
PP7 allele(-)	1	0.350994
PP7 allele(-)	1	0.595708
PP7 allele(-)	1	1.23913
PP7 allele(-)	1	2.08946
PP7 allele(-)	1	0.3694
PP7 allele(-)	1	0.956589
PP7 allele(-)	1	0.786919
PP7 allele(-)	1	1.59578
PP7 allele(-)	1	1.91074
PP7 allele(-)	1	1.09725
PP7 allele(-)	1	1.48724
PP7 allele(-)	1	0.270855
PP7 allele(-)	1	1.53416
PP7 allele(-)	1	0.480664
PP7 allele(-)	1	0.707014
PP7 allele(-)	1	0.638804
PP7 allele(-)	1	0.197677
PP7 allele(-)	1	0.186531
PP7 allele(-)	1	0.456399
PP7 allele(-)	1	0.875089
PP7 allele(-)	1	0.444943
PP7 allele(-)	1	1.05325
PP7 allele(-)	1	0.773783
PP7 allele(-)	1	1.22323
PP7 allele(-)	1	0.979969
PP7 allele(-)	1	0.614526
PP7 allele(-)	1	0.547218
PP7 allele(-)	1	0.458303
PP7 allele(-)	1	0.912969
PP7 allele(-)	1	0.746632
PP7 allele(-)	1	0.338215
PP7 allele(-)	1	0.392092
PP7 allele(-)	1	0.319169
PP7 allele(-)	1	0.989823
PP7 allele(-)	1	0.51286
PP7 allele(-)	1	3.4538
PP7 allele(-)	1	1.04815
PP7 allele(-)	1	0.884467
PP7 allele(-)	1	0.747792
PP7 allele(-)	1	0.263344
PP7 allele(-)	1	0.651131
PP7 allele(-)	1	0.547654
PP7 allele(-)	1	2.13677
PP7 allele(-)	1	2.44217
PP7 allele(-)	1	0.533683
PP7 allele(-)	1	0.239169
PP7 allele(-)	1	0.523001
PP7 allele(-)	1	1.65472
PP7 allele(-)	1	0.390189
PP7 allele(-)	1	1.48418
PP7 allele(-)	1	1.83862
PP7 allele(-)	1	0.330501
PP7 allele(-)	1	0.283326
PP7 allele(-)	1	1.06418
PP7 allele(-)	1	0.852107
PP7 allele(-)	1	0.467305
PP7 allele(-)	1	1.42149
PP7 allele(-)	1	0.26164
PP7 allele(-)	1	1.14776
PP7 allele(-)	1	0.402059
PP7 allele(-)	1	0.412177
PP7 allele(-)	1	0.205096
PP7 allele(-)	1	0.841351
PP7 allele(-)	1	0.738632
PP7 allele(-)	1	0.688398
PP7 allele(-)	1	0.672832
PP7 allele(-)	1	0.730339
PP7 allele(-)	1	0.309322
PP7 allele(-)	1	1.76886
PP7 allele(-)	1	0.874044
PP7 allele(-)	1	0.523137
PP7 allele(-)	1	0.313214
PP7 allele(-)	1	1.5455
PP7 allele(-)	1	1.02107
PP7 allele(-)	1	0.638862
PP7 allele(-)	1	0.501149
PP7 allele(-)	1	0.576795
PP7 allele(-)	1	2.91868
PP7 allele(-)	1	0.866989
PP7 allele(-)	1	1.96222
PP7 allele(-)	1	2.98161
PP7 allele(-)	1	0.449962
PP7 allele(-)	1	1.51836
PP7 allele(-)	1	0.379051
PP7 allele(-)	1	0.772831
PP7 allele(-)	1	0.939032
PP7 allele(-)	1	0.342188
PP7 allele(-)	1	0.240385
PP7 allele(-)	1	0.212248
PP7 allele(-)	1	0.613223
PP7 allele(-)	1	0.19527
PP7 allele(-)	1	0.905505
PP7 allele(-)	1	0.874499
PP7 allele(-)	1	1.09739
PP7 allele(-)	1	3.42453
PP7 allele(-)	1	1.22589
PP7 allele(-)	1	0.402656
PP7 allele(-)	1	0.176176
PP7 allele(-)	1	0.300069
PP7 allele(-)	1	0.212813
PP7 allele(-)	1	1.01675
PP7 allele(-)	1	0.655165
PP7 allele(-)	1	1.83448
PP7 allele(-)	1	1.00954
PP7 allele(-)	1	0.407261
PP7 allele(-)	1	1.04599
PP7 allele(-)	1	0.670171
PP7 allele(-)	1	0.307687
PP7 allele(-)	1	0.968371
PP7 allele(-)	1	1.50741
PP7 allele(-)	1	1.83976
PP7 allele(-)	1	1.34965
PP7 allele(-)	1	0.259881
PP7 allele(-)	1	0.430314
PP7 allele(-)	1	0.819962
PP7 allele(-)	1	1.58376
PP7 allele(-)	1	1.51528
PP7 allele(-)	1	0.778162
PP7 allele(-)	1	0.663619
PP7 allele(-)	1	0.437894
PP7 allele(-)	1	0.25842
PP7 allele(-)	1	1.10248
PP7 allele(-)	1	0.79474
PP7 allele(-)	1	0.623927
PP7 allele(-)	1	0.867893
PP7 allele(-)	1	0.606727
PP7 allele(-)	1	1.3619
PP7 allele(-)	1	1.59489
PP7 allele(-)	1	0.701867
PP7 allele(-)	1	1.56044
PP7 allele(-)	1	0.61118
PP7 allele(-)	1	0.467816
PP7 allele(-)	1	0.303054
PP7 allele(-)	1	0.79784
PP7 allele(-)	1	0.189537
PP7 allele(-)	1	0.57528
PP7 allele(-)	1	0.767404
PP7 allele(-)	1	1.78803
PP7 allele(-)	1	0.81096
PP7 allele(-)	1	1.21083
PP7 allele(-)	1	1.46849
PP7 allele(-)	1	2.06331
PP7 allele(-)	1	0.457616
PP7 allele(-)	1	0.992118
PP7 allele(-)	1	1.7548
PP7 allele(-)	1	1.71508
PP7 allele(-)	1	0.656997
PP7 allele(-)	1	1.50773
PP7 allele(-)	1	1.38829
PP7 allele(-)	1	0.463172
PP7 allele(-)	1	0.813893
PP7 allele(-)	1	0.976339
PP7 allele(-)	1	1.14929
PP7 allele(-)	1	1.01257
PP7 allele(-)	1	2.43026
PP7 allele(-)	1	0.557985
PP7 allele(-)	1	1.72586
PP7 allele(-)	1	0.727532
PP7 allele(-)	1	1.26329
PP7 allele(-)	1	0.222314
PP7 allele(-)	1	0.294749
PP7 allele(-)	1	2.88399
PP7 allele(-)	1	0.418989
PP7 allele(-)	1	3.16623
PP7 allele(-)	1	0.569113
PP7 allele(-)	1	0.313264
PP7 allele(-)	1	0.243038
PP7 allele(-)	1	1.36265
PP7 allele(-)	1	0.930954
PP7 allele(-)	1	0.27199
PP7 allele(-)	1	0.966148
PP7 allele(-)	1	1.15994
PP7 allele(-)	1	0.220668
PP7 allele(-)	1	0.870889
PP7 allele(-)	1	0.431483
PP7 allele(-)	1	0.255868
PP7 allele(-)	1	0.474119
PP7 allele(-)	1	0.764113
PP7 allele(-)	1	1.69173
PP7 allele(-)	1	0.832348
PP7 allele(-)	1	0.612735
PP7 allele(-)	1	0.701985
PP7 allele(-)	1	0.889638
PP7 allele(-)	1	1.15892
PP7 allele(-)	1	1.32684
PP7 allele(-)	1	0.515857
PP7 allele(-)	1	0.438627
PP7 allele(-)	1	5.02753
PP7 allele(-)	1	2.74743
PP7 allele(-)	1	2.72965
PP7 allele(-)	1	0.848367
PP7 allele(-)	1	0.778271
PP7 allele(-)	1	1.1702
PP7 allele(-)	1	0.680344
PP7 allele(-)	1	2.21944
PP7 allele(-)	1	1.79702
PP7 allele(-)	1	0.805693
PP7 allele(-)	1	1.35484
PP7 allele(-)	1	1.75518
PP7 allele(-)	1	2.2748
PP7 allele(-)	1	1.80904
PP7 allele(-)	1	1.90518
PP7 allele(-)	1	2.88819
PP7 allele(-)	1	0.793187
PP7 allele(-)	1	1.60956
PP7 allele(-)	1	1.27761
PP7 allele(-)	1	0.175067
PP7 allele(-)	1	0.639047
PP7 allele(-)	1	1.47272
PP7 allele(-)	1	0.146248
PP7 allele(-)	1	0.551751
PP7 allele(-)	1	0.923252
PP7 allele(-)	1	1.03995
PP7 allele(-)	1	0.235869
PP7 allele(-)	1	3.18517
PP7 allele(-)	1	0.772722
PP7 allele(-)	1	2.02572
PP7 allele(-)	1	2.10543
PP7 allele(-)	1	0.63702
PP7 allele(-)	1	0.361709
PP7 allele(-)	1	1.50474
PP7 allele(-)	1	0.245193
PP7 allele(-)	1	1.36037
PP7 allele(-)	1	1.80745
PP7 allele(-)	1	1.22586
PP7 allele(-)	1	1.41633
PP7 allele(-)	1	0.418651
PP7 allele(-)	1	1.21349
PP7 allele(-)	1	0.896098
PP7 allele(-)	1	0.686978
PP7 allele(-)	1	0.697784
PP7 allele(-)	1	2.12798
PP7 allele(-)	1	2.20636
PP7 allele(-)	1	2.07061
PP7 allele(-)	1	0.870188
PP7 allele(-)	1	0.93139
PP7 allele(-)	1	0.776315
PP7 allele(-)	1	1.03169
PP7 allele(-)	1	1.31916
PP7 allele(-)	1	1.16352
PP7 allele(-)	1	0.531625
PP7 allele(-)	1	1.00403
PP7 allele(-)	1	0.207706
PP7 allele(-)	1	0.343975
PP7 allele(-)	1	0.425377
PP7 allele(-)	1	0.181953
PP7 allele(-)	1	1.20457
PP7 allele(-)	1	0.577503
PP7 allele(-)	1	0.725841
PP7 allele(-)	1	3.01497
PP7 allele(-)	1	2.31142
PP7 allele(-)	1	1.2908
PP7 allele(-)	1	0.411074
PP7 allele(-)	1	2.42929
PP7 allele(-)	1	1.55682
PP7 allele(-)	1	3.29948
PP7 allele(-)	1	1.4285
PP7 allele(-)	1	1.31579
PP7 allele(-)	1	0.322587
PP7 allele(-)	1	1.55735
PP7 allele(-)	1	2.0896
PP7 allele(-)	1	0.766949
PP7 allele(-)	1	1.85474
PP7 allele(-)	1	0.982838
PP7 allele(-)	1	0.472266
PP7 allele(-)	1	1.45837
PP7 allele(-)	1	1.32677
PP7 allele(-)	1	1.46371
PP7 allele(-)	1	0.43273
PP7 allele(-)	1	1.33961
PP7 allele(-)	1	0.377654
PP7 allele(-)	1	1.41504
PP7 allele(-)	1	0.799315
PP7 allele(-)	1	0.476412
PP7 allele(-)	1	2.1021
PP7 allele(-)	1	0.643404
PP7 allele(-)	1	1.72091
PP7 allele(-)	1	0.942013
PP7 allele(-)	1	0.857471
PP7 allele(-)	1	1.60455
PP7 allele(-)	1	1.23539
PP7 allele(-)	1	0.797672
PP7 allele(-)	1	0.949394
PP7 allele(-)	1	1.29805
PP7 allele(-)	1	0.688657
PP7 allele(-)	1	0.322598
PP7 allele(-)	1	1.02482
PP7 allele(-)	1	0.373011
PP7 allele(-)	1	1.11375
PP7 allele(-)	1	1.51647
PP7 allele(-)	1	0.430125
PP7 allele(-)	1	1.81492
PP7 allele(-)	1	1.08223
PP7 allele(-)	1	1.8627
PP7 allele(-)	1	0.996628
PP7 allele(-)	1	2.77188
PP7 allele(-)	1	0.323716
PP7 allele(-)	1	0.706993
PP7 allele(-)	1	1.35168
PP7 allele(-)	1	0.505222
PP7 allele(-)	1	0.964386
PP7 allele(-)	1	1.84823
PP7 allele(-)	1	1.99254
PP7 allele(-)	1	0.356976
PP7 allele(-)	1	1.14382
PP7 allele(-)	1	0.400418
PP7 allele(-)	1	1.08127
PP7 allele(-)	1	0.336524
PP7 allele(-)	1	1.49752
PP7 allele(-)	1	0.845933
PP7 allele(-)	1	0.456899
PP7 allele(-)	1	1.18021
PP7 allele(-)	1	1.27426
PP7 allele(-)	1	1.26177
PP7 allele(-)	1	0.530178
PP7 allele(-)	1	0.864975
PP7 allele(-)	1	0.940217
PP7 allele(-)	1	0.806329
PP7 allele(-)	1	1.72262
PP7 allele(-)	1	0.787289
PP7 allele(-)	1	2.10002
PP7 allele(-)	1	1.18952
PP7 allele(-)	1	0.895138
PP7 allele(-)	1	0.843119
PP7 allele(-)	1	0.700325
PP7 allele(-)	1	1.19843
PP7 allele(-)	1	1.33542
PP7 allele(-)	1	2.10571
PP7 allele(-)	1	1.00077
PP7 allele(-)	1	0.983401
PP7 allele(-)	1	0.716649
PP7 allele(-)	1	0.26582
PP7 allele(-)	1	0.538862
PP7 allele(-)	1	3.15949
PP7 allele(-)	1	1.48684
PP7 allele(-)	1	0.29925
PP7 allele(-)	1	1.8635
PP7 allele(-)	1	1.29655
PP7 allele(-)	1	0.44316
PP7 allele(-)	1	0.958583
PP7 allele(-)	1	1.57668
PP7 allele(-)	1	1.92981
PP7 allele(-)	1	0.621034
PP7 allele(-)	1	1.18204
PP7 allele(-)	1	1.32278
PP7 allele(-)	1	0.766312
PP7 allele(-)	1	0.42758
PP7 allele(-)	1	0.730294
PP7 allele(-)	1	1.05663
PP7 allele(-)	1	0.604803
PP7 allele(-)	1	1.27512
PP7 allele(-)	1	0.855441
PP7 allele(-)	1	0.971766
PP7 allele(-)	1	0.446634
PP7 allele(-)	1	1.46983
PP7 allele(-)	1	0.404991
PP7 allele(-)	1	2.05027
PP7 allele(-)	1	0.459452
PP7 allele(-)	1	0.535266
PP7 allele(-)	1	0.975749
PP7 allele(-)	1	1.86626
PP7 allele(-)	1	0.566732
PP7 allele(-)	1	1.63933
PP7 allele(-)	1	2.59069
PP7 allele(-)	1	1.6875
PP7 allele(-)	1	0.564133
PP7 allele(-)	1	0.986268
PP7 allele(-)	1	0.766665
PP7 allele(-)	1	0.603193
PP7 allele(-)	1	0.507471
PP7 allele(-)	1	0.972104
PP7 allele(-)	1	0.618981
PP7 allele(-)	1	0.874752
PP7 allele(-)	1	0.354592
PP7 allele(-)	1	0.756808
PP7 allele(-)	1	0.60555
PP7 allele(-)	1	0.565068
PP7 allele(-)	1	0.738681
PP7 allele(-)	1	0.636326
PP7 allele(-)	1	0.268229
PP7 allele(-)	1	2.35829
PP7 allele(-)	1	0.548277
PP7 allele(-)	1	0.78826
PP7 allele(-)	1	1.20629
PP7 allele(-)	1	0.982984
PP7 allele(-)	1	0.772417
PP7 allele(-)	1	0.38807
PP7 allele(-)	1	0.587036
PP7 allele(-)	1	1.37969
PP7 allele(-)	1	1.38096
PP7 allele(-)	1	1.9813
PP7 allele(-)	1	3.29095
PP7 allele(-)	1	1.78987
PP7 allele(-)	1	0.558266
PP7 allele(-)	1	0.16563
PP7 allele(-)	1	0.232133
PP7 allele(-)	1	0.559496
PP7 allele(-)	1	2.92074
PP7 allele(-)	1	0.833943
PP7 allele(-)	1	0.607697
PP7 allele(-)	1	0.661732
PP7 allele(-)	1	1.23585
PP7 allele(-)	1	0.513084
PP7 allele(-)	1	2.42193
PP7 allele(-)	1	0.715618
PP7 allele(-)	1	0.785646
PP7 allele(-)	1	0.794702
PP7 allele(-)	1	1.57041
PP7 allele(-)	1	2.94868
PP7 allele(-)	1	0.583044
PP7 allele(-)	1	0.944958
PP7 allele(-)	1	0.983063
PP7 allele(-)	1	1.05606
PP7 allele(-)	1	0.251015
PP7 allele(-)	1	0.928814
PP7 allele(-)	1	0.711348
PP7 allele(-)	1	0.218642
PP7 allele(-)	1	1.0368
PP7 allele(-)	1	0.922129
PP7 allele(-)	1	0.34808
PP7 allele(-)	1	2.25506
PP7 allele(-)	1	0.448776
PP7 allele(-)	1	0.929817
PP7 allele(-)	1	0.709346
PP7 allele(-)	1	0.796444
PP7 allele(-)	1	2.32496
PP7 allele(-)	1	0.998333
PP7 allele(-)	1	2.3647
PP7 allele(-)	1	1.25853
PP7 allele(-)	1	1.05601
PP7 allele(-)	1	1.6514
PP7 allele(-)	1	0.882568
PP7 allele(-)	1	1.20586
PP7 allele(-)	1	0.252038
PP7 allele(-)	1	0.550235
PP7 allele(-)	1	1.07366
PP7 allele(-)	1	1.17709
PP7 allele(-)	1	1.47531
PP7 allele(-)	1	0.201944
PP7 allele(-)	1	2.42145
PP7 allele(-)	1	0.36276
PP7 allele(-)	1	0.192776
PP7 allele(-)	1	0.887173
PP7 allele(-)	1	0.98464
PP7 allele(-)	1	1.94703
PP7 allele(-)	1	0.875873
PP7 allele(-)	1	0.594141
PP7 allele(-)	1	0.403269
PP7 allele(-)	1	0.616748
PP7 allele(-)	1	4.24759
PP7 allele(-)	1	1.13083
PP7 allele(-)	1	0.718654
PP7 allele(-)	1	1.7682
PP7 allele(-)	1	1.15633
PP7 allele(-)	1	0.466523
PP7 allele(-)	1	1.75521
PP7 allele(-)	1	0.49057
PP7 allele(-)	1	1.08695
PP7 allele(-)	1	0.635616
PP7 allele(-)	1	0.764647
PP7 allele(-)	1	0.949764
PP7 allele(-)	1	1.98277
PP7 allele(-)	1	1.20278
PP7 allele(-)	1	0.728979
PP7 allele(-)	1	0.188417
PP7 allele(-)	1	1.34976
PP7 allele(-)	1	0.55124
PP7 allele(-)	1	0.308081
PP7 allele(-)	1	0.935795
PP7 allele(-)	1	1.54434
PP7 allele(-)	1	2.0411
PP7 allele(-)	1	1.58345
PP7 allele(-)	1	1.39148
PP7 allele(-)	1	0.71449
PP7 allele(-)	1	0.310657
PP7 allele(-)	1	0.324841
PP7 allele(-)	1	0.588062
PP7 allele(-)	1	0.607371
PP7 allele(-)	1	0.314048
PP7 allele(-)	1	0.745103
PP7 allele(-)	1	0.644883
PP7 allele(-)	1	0.390871
PP7 allele(-)	1	0.270692
PP7 allele(-)	1	0.969286
PP7 allele(-)	1	0.69908
PP7 allele(-)	1	0.672609
PP7 allele(-)	1	0.419946
PP7 allele(-)	1	0.741683
PP7 allele(-)	1	1.15729
PP7 allele(-)	1	0.408743
PP7 allele(-)	1	0.793165
PP7 allele(-)	1	0.529401
PP7 allele(-)	1	0.442767
PP7 allele(-)	1	2.33356
PP7 allele(-)	1	0.660852
PP7 allele(-)	1	0.197863
PP7 allele(-)	1	1.1205
PP7 allele(-)	1	1.50546
PP7 allele(-)	1	3.46636
PP7 allele(-)	1	1.32833
PP7 allele(-)	1	0.958191
PP7 allele(-)	1	1.15572
PP7 allele(-)	1	2.28811
PP7 allele(-)	1	1.66664
PP7 allele(-)	1	1.08502
PP7 allele(-)	1	0.805687
PP7 allele(-)	1	1.00905
PP7 allele(-)	1	0.392332
PP7 allele(-)	1	1.96377
PP7 allele(-)	1	0.523289
PP7 allele(-)	1	1.34842
PP7 allele(-)	1	0.91196
PP7 allele(-)	1	1.12757
PP7 allele(-)	1	0.639063
PP7 allele(-)	1	0.644742
PP7 allele(-)	1	0.275782
PP7 allele(-)	1	0.772322
PP7 allele(-)	1	0.69683
PP7 allele(-)	1	0.720083
PP7 allele(-)	1	0.30224
PP7 allele(-)	1	0.363695
PP7 allele(-)	1	0.481259
PP7 allele(-)	1	0.672374
PP7 allele(-)	1	3.61472
PP7 allele(-)	1	1.38064
PP7 allele(-)	1	0.59345
PP7 allele(-)	1	1.16534
PP7 allele(-)	1	2.05957
PP7 allele(-)	1	1.03973
PP7 allele(-)	1	0.733326
PP7 allele(-)	1	1.12704
PP7 allele(-)	1	0.856943
PP7 allele(-)	1	1.6752
PP7 allele(-)	1	1.33428
PP7 allele(-)	1	1.52008
PP7 allele(-)	1	0.936419
PP7 allele(-)	1	0.878493
PP7 allele(-)	1	0.778796
PP7 allele(-)	1	0.787287
PP7 allele(-)	1	1.1016
PP7 allele(-)	1	0.457531
PP7 allele(-)	1	0.847752
PP7 allele(-)	1	0.831202
PP7 allele(-)	1	1.00388
PP7 allele(-)	1	1.32621
PP7 allele(-)	1	1.7476
PP7 allele(-)	1	1.13549
PP7 allele(-)	1	1.67059
PP7 allele(-)	1	0.395052
PP7 allele(-)	1	1.61177
PP7 allele(-)	1	1.78119
PP7 allele(-)	1	0.348019
PP7 allele(-)	1	0.476295
PP7 allele(-)	1	0.761259
PP7 allele(-)	1	1.65793
PP7 allele(-)	1	1.72625
PP7 allele(-)	1	0.353158
PP7 allele(-)	1	0.474668
PP7 allele(-)	1	2.76281
PP7 allele(-)	1	1.29564
PP7 allele(-)	1	2.13622
PP7 allele(-)	1	3.36471
PP7 allele(-)	1	1.07749
PP7 allele(-)	1	0.725075
PP7 allele(-)	1	1.92866
PP7 allele(-)	1	0.266479
PP7 allele(-)	1	0.777875
PP7 allele(-)	1	1.43113
PP7 allele(-)	1	0.736987
PP7 allele(-)	1	0.613312
PP7 allele(-)	1	0.790741
PP7 allele(-)	1	0.439696
PP7 allele(-)	1	0.999222
PP7 allele(-)	1	0.316085
PP7 allele(-)	1	0.614416
PP7 allele(-)	1	1.16574
PP7 allele(-)	1	1.5915
PP7 allele(-)	1	0.808739
PP7 allele(-)	1	1.22714
PP7 allele(-)	1	1.32979
PP7 allele(-)	1	0.342087
PP7 allele(-)	1	0.652237
PP7 allele(-)	1	0.513661
PP7 allele(-)	1	1.32474
PP7 allele(-)	1	0.978298
PP7 allele(-)	1	3.3793
PP7 allele(-)	1	3.39042
PP7 allele(-)	1	1.67001
PP7 allele(-)	1	1.25735
PP7 allele(-)	1	1.36529
PP7 allele(-)	1	0.227628
PP7 allele(-)	1	0.245095
PP7 allele(-)	1	0.220786
PP7 allele(-)	1	3.43234
PP7 allele(-)	1	1.16145
PP7 allele(-)	1	1.99877
PP7 allele(-)	1	1.96215
PP7 allele(-)	1	0.896397
PP7 allele(-)	1	0.688494
PP7 allele(-)	1	0.804323
PP7 allele(-)	1	1.40824
PP7 allele(-)	1	2.43205
PP7 allele(-)	1	1.21976
PP7 allele(-)	1	1.43065
PP7 allele(-)	1	2.94138
PP7 allele(-)	1	1.43086
PP7 allele(-)	1	1.13429
PP7 allele(-)	1	1.61004
PP7 allele(-)	1	1.66993
PP7 allele(-)	1	0.622487
PP7 allele(-)	1	0.875229
PP7 allele(-)	1	0.812523
PP7 allele(-)	1	1.8365
PP7 allele(-)	1	1.78962
PP7 allele(-)	1	0.812329
PP7 allele(-)	1	2.78341
PP7 allele(-)	1	1.9107
PP7 allele(-)	1	0.622808
PP7 allele(-)	1	2.52759
PP7 allele(-)	1	0.386377
PP7 allele(-)	1	0.866174
PP7 allele(-)	1	1.90083
PP7 allele(-)	1	0.211338
PP7 allele(-)	1	2.34808
PP7 allele(-)	1	1.59558
PP7 allele(-)	1	1.15456
PP7 allele(-)	1	0.511933
PP7 allele(-)	1	0.275462
PP7 allele(-)	1	0.485435
PP7 allele(-)	1	0.444165
PP7 allele(-)	1	0.988626
PP7 allele(-)	1	0.795972
PP7 allele(-)	1	1.29548
PP7 allele(-)	1	1.75873
PP7 allele(-)	1	0.414332
PP7 allele(-)	1	0.429792
PP7 allele(-)	1	0.73935
PP7 allele(-)	1	0.546422
PP7 allele(-)	1	0.62372
PP7 allele(-)	1	0.792935
PP7 allele(-)	1	0.664712
PP7 allele(-)	1	0.599176
PP7 allele(-)	1	0.231475
PP7 allele(-)	1	0.257293
PP7 allele(-)	1	0.425025
PP7 allele(-)	1	0.453529
PP7 allele(-)	1	2.06234
PP7 allele(-)	1	0.256386
PP7 allele(-)	1	0.815492
PP7 allele(-)	1	1.43763
PP7 allele(-)	1	0.664987
PP7 allele(-)	1	0.791536
PP7 allele(-)	1	0.365539
PP7 allele(-)	1	1.31797
PP7 allele(-)	1	0.288522
PP7 allele(-)	1	0.405039
PP7 allele(-)	1	0.548763
PP7 allele(-)	1	0.753736
PP7 allele(-)	1	0.57391
PP7 allele(-)	1	1.28046
PP7 allele(-)	1	0.885743
PP7 allele(-)	1	1.97424
PP7 allele(-)	1	0.649379
PP7 allele(-)	1	1.06935
PP7 allele(-)	1	0.246853
PP7 allele(-)	1	1.79848
PP7 allele(-)	1	1.26634
PP7 allele(-)	1	0.85688
PP7 allele(-)	1	1.58453
PP7 allele(-)	1	0.692968
PP7 allele(-)	1	0.818054
PP7 allele(-)	1	0.283192
PP7 allele(-)	1	1.30547
PP7 allele(-)	1	0.395162
PP7 allele(-)	1	3.91931
PP7 allele(-)	1	1.79165
PP7 allele(-)	1	0.189914
PP7 allele(-)	1	0.449605
PP7 allele(-)	1	0.390062
PP7 allele(-)	1	0.763062
PP7 allele(-)	1	0.874265
PP7 allele(-)	1	0.594093
PP7 allele(-)	1	0.995904
PP7 allele(-)	1	0.963616
PP7 allele(-)	1	0.707206
PP7 allele(-)	1	0.699934
PP7 allele(-)	1	1.0603
PP7 allele(-)	1	0.982797
PP7 allele(-)	1	0.244412
PP7 allele(-)	1	0.873484
PP7 allele(-)	1	0.731207
PP7 allele(-)	1	0.891798
PP7 allele(-)	1	0.190952
PP7 allele(-)	1	0.680301
PP7 allele(-)	1	0.256754
PP7 allele(-)	1	0.216164
PP7 allele(-)	1	0.769041
PP7 allele(-)	1	0.493689
PP7 allele(-)	1	2.28784
PP7 allele(-)	1	2.60918
PP7 allele(-)	1	1.77702
PP7 allele(-)	1	1.80806
PP7 allele(-)	1	1.68647
PP7 allele(-)	1	0.483174
PP7 allele(-)	1	0.679704
PP7 allele(-)	1	1.24057
PP7 allele(-)	1	2.44233
PP7 allele(-)	1	1.91902
PP7 allele(-)	1	1.1335
PP7 allele(-)	1	1.78185
PP7 allele(-)	1	1.73205
PP7 allele(-)	1	0.980446
PP7 allele(-)	1	1.26612
PP7 allele(-)	1	0.776725
PP7 allele(-)	1	2.89294
PP7 allele(-)	1	1.51777
PP7 allele(-)	1	0.823451
PP7 allele(-)	1	0.848694
PP7 allele(-)	1	1.20909
PP7 allele(-)	1	1.10149
PP7 allele(-)	1	0.427271
PP7 allele(-)	1	1.76946
PP7 allele(-)	1	0.563669
PP7 allele(-)	1	0.923141
PP7 allele(-)	1	0.695918
PP7 allele(-)	1	1.97066
PP7 allele(-)	1	0.358333
PP7 allele(-)	1	1.06733
PP7 allele(-)	1	3.26651
PP7 allele(-)	1	0.510401
PP7 allele(-)	1	0.265811
PP7 allele(-)	1	3.26016
PP7 allele(-)	1	1.01876
PP7 allele(-)	1	1.18208
PP7 allele(-)	1	0.447145
PP7 allele(-)	1	1.67461
PP7 allele(-)	1	1.12932
PP7 allele(-)	1	0.711145
PP7 allele(-)	1	1.44643
PP7 allele(-)	1	0.851949
PP7 allele(-)	1	3.76693
PP7 allele(-)	1	0.546927
PP7 allele(-)	1	0.469948
PP7 allele(-)	1	2.43222
PP7 allele(-)	1	0.675666
PP7 allele(-)	1	0.20644
PP7 allele(-)	1	0.752984
PP7 allele(-)	1	0.302741
PP7 allele(-)	1	0.81796
PP7 allele(-)	1	1.39373
PP7 allele(-)	1	1.05201
PP7 allele(-)	1	0.804962
PP7 allele(-)	1	1.46463
PP7 allele(-)	1	0.701679
PP7 allele(-)	1	0.674922
PP7 allele(-)	1	1.59457
PP7 allele(-)	1	2.29008
PP7 allele(-)	1	2.63585
PP7 allele(-)	1	1.65897
PP7 allele(-)	1	0.273854
PP7 allele(-)	1	1.08184
PP7 allele(-)	1	2.54034
PP7 allele(-)	1	0.78327
PP7 allele(-)	1	2.36347
PP7 allele(-)	1	0.167738
PP7 allele(-)	1	1.45348
PP7 allele(-)	1	1.42477
PP7 allele(-)	1	3.64384
PP7 allele(-)	1	1.49404
PP7 allele(-)	1	0.499661
PP7 allele(-)	1	1.73372
PP7 allele(-)	1	1.2006
PP7 allele(-)	1	1.66929
PP7 allele(-)	1	0.470405
PP7 allele(-)	1	1.00012
PP7 allele(-)	1	1.76387
PP7 allele(-)	1	2.14675
PP7 allele(-)	1	3.33322
PP7 allele(-)	1	1.95251
PP7 allele(-)	1	0.451735
PP7 allele(-)	1	0.457522
PP7 allele(-)	1	0.759327
PP7 allele(-)	1	0.383454
PP7 allele(-)	1	1.21876
PP7 allele(-)	1	1.15136
PP7 allele(-)	1	1.1078
PP7 allele(-)	1	0.478516
PP7 allele(-)	1	2.33065
PP7 allele(-)	1	0.885456
PP7 allele(-)	1	0.990445
PP7 allele(-)	1	1.30598
PP7 allele(-)	1	0.45602
PP7 allele(-)	1	0.268212
PP7 allele(-)	1	0.457127
PP7 allele(-)	1	1.82203
PP7 allele(-)	1	2.80812
PP7 allele(-)	1	1.45499
PP7 allele(-)	1	1.9821
PP7 allele(-)	1	1.03173
PP7 allele(-)	1	0.200199
PP7 allele(-)	1	0.856984
PP7 allele(-)	1	1.31403
PP7 allele(-)	1	1.12128
PP7 allele(-)	1	0.242169
PP7 allele(-)	1	0.786926
PP7 allele(-)	1	0.527892
PP7 allele(-)	1	2.78174
PP7 allele(-)	1	0.239873
PP7 allele(-)	1	1.97191
PP7 allele(-)	1	0.949028
PP7 allele(-)	1	0.878535
PP7 allele(-)	1	0.427865
PP7 allele(-)	1	2.55414
PP7 allele(-)	1	0.474345
PP7 allele(-)	1	1.02036
PP7 allele(-)	1	1.53636
PP7 allele(-)	1	0.413366
PP7 allele(-)	1	1.08374
PP7 allele(-)	1	0.28704
PP7 allele(-)	1	2.34417
PP7 allele(-)	1	1.17194
PP7 allele(-)	1	1.67064
PP7 allele(-)	1	0.747094
PP7 allele(-)	1	0.614172
PP7 allele(-)	1	1.83927
PP7 allele(-)	1	1.97156
PP7 allele(-)	1	2.12159
PP7 allele(-)	1	1.81983
PP7 allele(-)	1	1.0278
PP7 allele(-)	1	0.875404
PP7 allele(-)	1	0.905263
PP7 allele(-)	1	0.999199
PP7 allele(-)	1	1.24786
PP7 allele(-)	1	2.50431
PP7 allele(-)	1	1.75123
PP7 allele(-)	1	1.48839
PP7 allele(-)	1	2.00555
PP7 allele(-)	1	1.93019
PP7 allele(-)	1	2.24193
PP7 allele(-)	1	1.93338
PP7 allele(-)	1	0.60021
PP7 allele(-)	1	2.29205
PP7 allele(-)	1	1.47195
PP7 allele(-)	1	0.850487
PP7 allele(-)	1	1.71494
PP7 allele(-)	1	0.78693
PP7 allele(-)	1	1.69232
PP7 allele(-)	1	0.801118
PP7 allele(-)	1	0.538358
PP7 allele(-)	1	0.653681
PP7 allele(-)	1	0.826942
PP7 allele(-)	1	0.983089
PP7 allele(-)	1	2.02158
PP7 allele(-)	1	0.222512
PP7 allele(-)	1	0.716667
PP7 allele(-)	1	2.25062
PP7 allele(-)	1	0.630255
PP7 allele(-)	1	0.873821
PP7 allele(-)	1	1.23326
PP7 allele(-)	1	0.886384
PP7 allele(-)	1	1.83142
PP7 allele(-)	1	0.9286
PP7 allele(-)	1	0.509776
PP7 allele(-)	1	1.25493
PP7 allele(-)	1	0.969877
PP7 allele(-)	1	0.552895
PP7 allele(-)	1	1.18959
PP7 allele(-)	1	0.275485
PP7 allele(-)	1	0.915738
PP7 allele(-)	1	1.19838
PP7 allele(-)	1	3.02419
PP7 allele(-)	1	1.91373
PP7 allele(-)	1	0.891723
PP7 allele(-)	1	0.728414
PP7 allele(-)	1	0.446802
PP7 allele(-)	1	0.65783
PP7 allele(-)	1	0.192328
PP7 allele(-)	1	0.703887
PP7 allele(-)	1	1.90333
PP7 allele(-)	1	1.04271
PP7 allele(-)	1	2.82401
PP7 allele(-)	1	0.315638
PP7 allele(-)	1	0.989401
PP7 allele(-)	1	1.23207
PP7 allele(-)	1	0.513656
PP7 allele(-)	1	1.86658
PP7 allele(-)	1	2.26141
PP7 allele(-)	1	1.23094
PP7 allele(-)	1	1.01684
PP7 allele(-)	1	0.93133
PP7 allele(-)	1	0.720696
PP7 allele(-)	1	0.593769
PP7 allele(-)	1	0.357021
PP7 allele(-)	1	1.07707
PP7 allele(-)	1	0.53713
PP7 allele(-)	1	1.37281
PP7 allele(-)	1	0.469052
PP7 allele(-)	1	1.35917
PP7 allele(-)	1	0.236212
PP7 allele(-)	1	2.35188
PP7 allele(-)	1	0.73048
PP7 allele(-)	1	1.4442
PP7 allele(-)	1	1.18969
PP7 allele(-)	1	0.883102
PP7 allele(-)	1	0.394654
PP7 allele(-)	1	0.886995
PP7 allele(-)	1	1.52352
PP7 allele(-)	1	0.874641
PP7 allele(-)	1	1.8859
PP7 allele(-)	1	1.66481
PP7 allele(-)	1	0.84748
PP7 allele(-)	1	2.77155
PP7 allele(-)	1	1.88059
PP7 allele(-)	1	0.731024
PP7 allele(-)	1	2.05288
PP7 allele(-)	1	1.29078
PP7 allele(-)	1	1.14731
PP7 allele(-)	1	0.635164
PP7 allele(-)	1	1.51701
PP7 allele(-)	1	0.892042
PP7 allele(-)	1	0.797322
PP7 allele(-)	1	0.441097
PP7 allele(-)	1	1.04348
PP7 allele(-)	1	1.36881
PP7 allele(-)	1	0.237001
PP7 allele(-)	1	0.493337
PP7 allele(-)	1	1.23824
PP7 allele(-)	1	1.0535
PP7 allele(-)	1	1.76153
PP7 allele(-)	1	0.234483
PP7 allele(-)	1	0.410507
PP7 allele(-)	1	0.613475
PP7 allele(-)	1	0.398483
PP7 allele(-)	1	4.42104
PP7 allele(-)	1	1.0442
PP7 allele(-)	1	1.79414
PP7 allele(-)	1	2.2358
PP7 allele(-)	1	0.51662
PP7 allele(-)	1	0.700801
PP7 allele(-)	1	1.41982
PP7 allele(-)	1	1.05994
PP7 allele(-)	1	0.349002
PP7 allele(-)	1	2.13353
PP7 allele(-)	1	0.942218
PP7 allele(-)	1	1.77121
PP7 allele(-)	1	1.99924
PP7 allele(-)	1	2.68704
PP7 allele(-)	1	0.260525
PP7 allele(-)	1	1.29633
PP7 allele(-)	1	0.409909
PP7 allele(-)	1	0.830381
PP7 allele(-)	1	0.956955
PP7 allele(-)	1	1.16693
PP7 allele(-)	1	0.738931
PP7 allele(-)	1	0.376805
PP7 allele(-)	1	1.3847
PP7 allele(-)	1	1.40979
PP7 allele(-)	1	0.425036
PP7 allele(-)	1	0.934629
PP7 allele(-)	1	0.37878
PP7 allele(-)	1	0.664247
PP7 allele(-)	1	0.435572
PP7 allele(-)	1	0.585506
PP7 allele(-)	1	1.4829
PP7 allele(-)	1	0.309682
PP7 allele(-)	1	0.884605
PP7 allele(-)	1	0.786396
PP7 allele(-)	1	0.350919
PP7 allele(-)	1	1.37126
PP7 allele(-)	1	0.526786
PP7 allele(-)	1	0.73766
PP7 allele(-)	1	1.75082
PP7 allele(-)	1	0.883077
PP7 allele(-)	1	0.366331
PP7 allele(-)	1	0.413129
PP7 allele(-)	1	0.75247
PP7 allele(-)	1	0.351173
PP7 allele(-)	1	0.385219
PP7 allele(-)	1	3.15335
PP7 allele(-)	1	1.62147
PP7 allele(-)	1	1.84997
PP7 allele(-)	1	0.894106
PP7 allele(-)	1	0.397263
PP7 allele(-)	1	1.29492
PP7 allele(-)	1	3.30916
PP7 allele(-)	1	1.08518
PP7 allele(-)	1	1.31069
PP7 allele(-)	1	2.65392
PP7 allele(-)	1	3.37164
PP7 allele(-)	1	1.92024
PP7 allele(-)	1	2.53288
PP7 allele(-)	1	2.17731
PP7 allele(-)	1	0.396651
PP7 allele(-)	1	2.14415
PP7 allele(-)	1	0.991259
PP7 allele(-)	1	0.63592
PP7 allele(-)	1	0.598379
PP7 allele(-)	1	3.0074
PP7 allele(-)	1	0.862032
PP7 allele(-)	1	0.777426
PP7 allele(-)	1	1.08157
PP7 allele(-)	1	2.2795
PP7 allele(-)	1	1.09649
PP7 allele(-)	1	1.10738
PP7 allele(-)	1	1.72123
PP7 allele(-)	1	0.688083
PP7 allele(-)	1	1.13143
PP7 allele(-)	1	0.76992
PP7 allele(-)	1	1.84383
PP7 allele(-)	1	1.87038
PP7 allele(-)	1	1.00968
PP7 allele(-)	1	1.82332
PP7 allele(-)	1	1.08577
PP7 allele(-)	1	0.60067
PP7 allele(-)	1	1.09514
PP7 allele(-)	1	0.241553
PP7 allele(-)	1	1.1177
PP7 allele(-)	1	0.815925
PP7 allele(-)	1	0.808398
PP7 allele(-)	1	0.286607
PP7 allele(-)	1	1.23849
PP7 allele(-)	1	0.319539
PP7 allele(-)	1	1.3736
PP7 allele(-)	1	0.445926
PP7 allele(-)	1	1.13695
PP7 allele(-)	1	1.69135
PP7 allele(-)	1	0.421629
PP7 allele(-)	1	1.38706
PP7 allele(-)	1	1.71819
PP7 allele(-)	1	1.18105
PP7 allele(-)	1	3.80085
PP7 allele(-)	1	0.906167
PP7 allele(-)	1	1.58605
PP7 allele(-)	1	0.746473
PP7 allele(-)	1	0.819938
PP7 allele(-)	1	0.707336
PP7 allele(-)	1	0.30578
PP7 allele(-)	1	0.839634
PP7 allele(-)	1	0.34865
PP7 allele(-)	1	1.00363
PP7 allele(-)	1	2.95274
PP7 allele(-)	1	1.64259
PP7 allele(-)	1	0.666097
PP7 allele(-)	1	1.65043
PP7 allele(-)	1	1.51915
PP7 allele(-)	1	0.55856
PP7 allele(-)	1	0.810619
PP7 allele(-)	1	0.559939
PP7 allele(-)	1	1.27296
PP7 allele(-)	1	2.95329
PP7 allele(-)	1	2.14091
PP7 allele(-)	1	1.88821
PP7 allele(-)	1	0.294259
PP7 allele(-)	1	0.839037
PP7 allele(-)	1	1.38612
PP7 allele(-)	1	0.7838
PP7 allele(-)	1	0.387145
PP7 allele(-)	1	1.02011
PP7 allele(-)	1	0.212604
PP7 allele(-)	1	0.36142
PP7 allele(-)	1	0.421123
PP7 allele(-)	1	1.56696
PP7 allele(-)	1	1.18262
PP7 allele(-)	1	1.10743
PP7 allele(-)	1	1.70783
PP7 allele(-)	1	0.685628
PP7 allele(-)	1	0.404737
PP7 allele(-)	1	1.30563
PP7 allele(-)	1	3.28803
PP7 allele(-)	1	0.940142
PP7 allele(-)	1	0.709981
PP7 allele(-)	1	2.0552
PP7 allele(-)	1	1.48084
PP7 allele(-)	1	1.40459
PP7 allele(-)	1	0.622638
PP7 allele(-)	1	0.938333
PP7 allele(-)	1	1.19933
PP7 allele(-)	1	2.91909
PP7 allele(-)	1	0.679092
PP7 allele(-)	1	0.542607
PP7 allele(-)	1	0.949238
PP7 allele(-)	1	1.26273
PP7 allele(-)	1	1.5933
PP7 allele(-)	1	0.71307
PP7 allele(-)	1	0.462418
PP7 allele(-)	1	1.63443
PP7 allele(-)	1	1.87009
PP7 allele(-)	1	1.77892
PP7 allele(-)	1	0.447265
PP7 allele(-)	1	0.521006
PP7 allele(-)	1	0.609276
PP7 allele(-)	1	1.37989
PP7 allele(-)	1	0.602412
PP7 allele(-)	1	1.12467
PP7 allele(-)	1	1.82909
PP7 allele(-)	1	2.14618
PP7 allele(-)	1	0.728415
PP7 allele(-)	1	0.830374
PP7 allele(-)	1	0.825443
PP7 allele(-)	1	0.530448
PP7 allele(-)	1	1.33362
PP7 allele(-)	1	1.25951
PP7 allele(-)	1	0.952193
PP7 allele(-)	1	0.995003
PP7 allele(-)	1	0.279982
PP7 allele(-)	1	1.36758
PP7 allele(-)	1	3.63456
PP7 allele(-)	1	1.29406
PP7 allele(-)	1	1.2365
PP7 allele(-)	1	4.35107
PP7 allele(-)	1	1.75313
PP7 allele(-)	1	0.62471
PP7 allele(-)	1	1.06059
PP7 allele(-)	1	1.51158
PP7 allele(-)	1	0.919605
PP7 allele(-)	1	1.41006
PP7 allele(-)	1	0.490426
PP7 allele(-)	1	0.34578
PP7 allele(-)	1	1.4662
PP7 allele(-)	1	0.935707
PP7 allele(-)	1	1.1934
PP7 allele(-)	1	2.97126
PP7 allele(-)	1	1.63996
PP7 allele(-)	1	0.847635
PP7 allele(-)	1	0.163061
PP7 allele(-)	1	1.99741
PP7 allele(-)	1	2.28774
PP7 allele(-)	1	1.07803
PP7 allele(-)	1	0.736858
PP7 allele(-)	1	1.21641
PP7 allele(-)	1	0.864438
PP7 allele(-)	1	0.264425
PP7 allele(-)	1	0.468756
PP7 allele(-)	1	2.34727
PP7 allele(-)	1	0.715293
PP7 allele(-)	1	0.853787
PP7 allele(-)	1	1.22512
PP7 allele(-)	1	2.06992
PP7 allele(-)	1	1.06739
PP7 allele(-)	1	0.734053
PP7 allele(-)	1	2.76771
PP7 allele(-)	1	1.28176
PP7 allele(-)	1	0.809142
PP7 allele(-)	1	0.625158
PP7 allele(-)	1	2.24194
PP7 allele(-)	1	1.76086
PP7 allele(-)	1	0.745138
PP7 allele(-)	1	2.00457
PP7 allele(-)	1	0.845847
PP7 allele(-)	1	0.923304
PP7 allele(-)	1	1.11251
PP7 allele(-)	1	1.23702
PP7 allele(-)	1	0.88457
PP7 allele(-)	1	1.14451
PP7 allele(-)	1	0.806002
PP7 allele(-)	1	1.14693
PP7 allele(-)	1	0.425214
PP7 allele(-)	1	0.407106
PP7 allele(-)	1	1.75999
PP7 allele(-)	1	0.56117
PP7 allele(-)	1	0.685315
PP7 allele(-)	1	0.273978
PP7 allele(-)	1	0.357884
PP7 allele(-)	1	2.29595
PP7 allele(-)	1	1.32004
PP7 allele(-)	1	0.832792
PP7 allele(-)	1	1.131
PP7 allele(-)	1	1.07144
PP7 allele(-)	1	0.445385
PP7 allele(-)	1	4.75451
PP7 allele(-)	1	1.33015
PP7 allele(-)	1	0.153494
PP7 allele(-)	1	2.80802
PP7 allele(-)	1	0.397836
PP7 allele(-)	1	0.762523
PP7 allele(-)	1	0.809172
PP7 allele(-)	1	0.935665
PP7 allele(-)	1	0.745001
PP7 allele(-)	1	0.555195
PP7 allele(-)	1	1.58071
PP7 allele(-)	1	1.68186
PP7 allele(-)	1	0.832607
PP7 allele(-)	1	1.12888
PP7 allele(-)	1	0.419903
PP7 allele(-)	1	1.07414
PP7 allele(-)	1	1.603
PP7 allele(-)	1	0.74724
PP7 allele(-)	1	2.95107
PP7 allele(-)	1	1.00094
PP7 allele(-)	1	0.497086
PP7 allele(-)	1	0.365498
PP7 allele(-)	1	0.761012
PP7 allele(-)	1	1.52834
PP7 allele(-)	1	1.27083
PP7 allele(-)	1	0.456096
PP7 allele(-)	1	0.256713
PP7 allele(-)	1	2.94634
PP7 allele(-)	1	1.11502
PP7 allele(-)	1	0.996595
PP7 allele(-)	1	1.33098
PP7 allele(-)	1	1.7583
PP7 allele(-)	1	0.381799
PP7 allele(-)	1	1.32717
PP7 allele(-)	1	4.73812
PP7 allele(-)	1	2.30762
PP7 allele(-)	1	1.93615
PP7 allele(-)	1	1.28776
PP7 allele(-)	1	1.80169
PP7 allele(-)	1	1.37769
PP7 allele(-)	1	0.420067
PP7 allele(-)	1	1.10321
PP7 allele(-)	1	1.03409
PP7 allele(-)	1	0.252257
PP7 allele(-)	1	3.98942
PP7 allele(-)	1	1.53816
PP7 allele(-)	1	1.42464
PP7 allele(-)	1	0.883481
PP7 allele(-)	1	0.897608
PP7 allele(-)	1	2.20971
PP7 allele(-)	1	0.552151
PP7 allele(-)	1	0.735544
PP7 allele(-)	1	0.668352
PP7 allele(-)	1	0.380307
PP7 allele(-)	1	0.344533
PP7 allele(-)	1	0.971875
PP7 allele(-)	1	1.79185
PP7 allele(-)	1	2.13918
PP7 allele(-)	1	0.558171
PP7 allele(-)	1	2.5451
PP7 allele(-)	1	1.34666
PP7 allele(-)	1	0.761438
PP7 allele(-)	1	0.512303
PP7 allele(-)	1	0.521415
PP7 allele(-)	1	0.311591
PP7 allele(-)	1	0.65976
PP7 allele(-)	1	0.790797
PP7 allele(-)	1	2.29853
PP7 allele(-)	1	0.373752
PP7 allele(-)	1	0.491994
PP7 allele(-)	1	1.35067
PP7 allele(-)	1	0.975969
PP7 allele(-)	1	4.32427
PP7 allele(-)	1	3.19
PP7 allele(-)	1	0.96683
PP7 allele(-)	1	0.211779
PP7 allele(-)	1	2.25135
PP7 allele(-)	1	1.16194
PP7 allele(-)	1	0.490559
PP7 allele(-)	1	0.562553
PP7 allele(-)	1	0.272507
PP7 allele(-)	1	1.31869
PP7 allele(-)	1	2.95136
PP7 allele(-)	1	0.737424
PP7 allele(-)	1	1.00489
PP7 allele(-)	1	3.85395
PP7 allele(-)	1	1.29146
PP7 allele(-)	1	1.49356
PP7 allele(-)	1	1.20501
PP7 allele(-)	1	0.434006
PP7 allele(-)	1	0.335592
PP7 allele(-)	1	3.48409
PP7 allele(-)	1	0.635815
PP7 allele(-)	1	0.546783
PP7 allele(-)	1	0.184831
PP7 allele(-)	1	0.556367
PP7 allele(-)	1	1.05062
PP7 allele(-)	1	6.1007
PP7 allele(-)	1	2.56624
PP7 allele(-)	1	2.02703
PP7 allele(-)	1	1.29799
PP7 allele(-)	1	1.04202
PP7 allele(-)	1	1.88443
PP7 allele(-)	1	1.78686
PP7 allele(-)	1	0.397518
PP7 allele(-)	1	0.349053
PP7 allele(-)	1	0.491803
PP7 allele(-)	1	0.431503
PP7 allele(-)	1	0.592285
PP7 allele(-)	1	0.3971
PP7 allele(-)	1	0.938554
PP7 allele(-)	1	2.88999
PP7 allele(-)	1	0.658708
PP7 allele(-)	1	3.79544
PP7 allele(-)	1	1.29263
PP7 allele(-)	1	1.65699
PP7 allele(-)	1	1.3606
PP7 allele(-)	1	1.07014
PP7 allele(-)	1	0.353338
PP7 allele(-)	1	1.94747
PP7 allele(-)	1	1.37503
PP7 allele(-)	1	0.625372
PP7 allele(-)	1	1.80244
PP7 allele(-)	1	0.477721
PP7 allele(-)	1	0.297076
PP7 allele(-)	1	2.13163
PP7 allele(-)	1	1.93789
PP7 allele(-)	1	1.66466
PP7 allele(-)	1	1.10516
PP7 allele(-)	1	0.899388
PP7 allele(-)	1	2.28101
PP7 allele(-)	1	0.840981
PP7 allele(-)	1	0.470092
PP7 allele(-)	1	1.31781
PP7 allele(-)	1	0.404931
PP7 allele(-)	1	0.323512
PP7 allele(-)	1	0.976061
PP7 allele(-)	1	1.00457
PP7 allele(-)	1	1.05086
PP7 allele(-)	1	0.821059
PP7 allele(-)	1	0.863818
PP7 allele(-)	1	1.57437
PP7 allele(-)	1	1.15188
PP7 allele(-)	1	1.02772
PP7 allele(-)	1	0.697778
PP7 allele(-)	1	0.333731
PP7 allele(-)	1	0.543984
PP7 allele(-)	1	0.617654
PP7 allele(-)	1	0.731683
PP7 allele(-)	1	1.62169
PP7 allele(-)	1	1.00239
PP7 allele(-)	1	1.52545
PP7 allele(-)	1	1.00358
PP7 allele(-)	1	0.632071
PP7 allele(-)	1	1.16737
PP7 allele(-)	1	1.11213
PP7 allele(-)	1	0.50055
PP7 allele(-)	1	0.963712
PP7 allele(-)	1	1.54764
PP7 allele(-)	1	0.359327
PP7 allele(-)	1	0.304109
PP7 allele(-)	1	0.826126
PP7 allele(-)	1	2.42511
PP7 allele(-)	1	1.07162
PP7 allele(-)	1	0.398328
PP7 allele(-)	1	1.65169
PP7 allele(-)	1	1.96527
PP7 allele(-)	1	0.591875
PP7 allele(-)	1	2.81623
PP7 allele(-)	1	0.480625
PP7 allele(-)	1	0.534783
PP7 allele(-)	1	0.233077
PP7 allele(-)	1	0.244366
PP7 allele(-)	1	0.449355
PP7 allele(-)	1	0.200188
PP7 allele(-)	1	0.278453
PP7 allele(-)	1	0.286728
PP7 allele(-)	1	0.227974
PP7 allele(-)	1	0.886331
PP7 allele(-)	1	0.518449
PP7 allele(-)	1	0.967198
PP7 allele(-)	1	0.463088
PP7 allele(-)	1	0.90336
PP7 allele(-)	1	0.331746
PP7 allele(-)	1	0.358581
PP7 allele(-)	1	0.51743
PP7 allele(-)	1	0.446769
PP7 allele(-)	1	1.06467
PP7 allele(-)	1	0.771799
PP7 allele(-)	1	0.264431
PP7 allele(-)	1	0.857582
PP7 allele(-)	1	2.17109
PP7 allele(-)	1	1.6493
PP7 allele(-)	1	1.56564
PP7 allele(-)	1	0.443752
PP7 allele(-)	1	1.28002
PP7 allele(-)	1	1.65479
PP7 allele(-)	1	1.16019
PP7 allele(-)	1	2.95962
PP7 allele(-)	1	2.90985
PP7 allele(-)	1	0.737058
PP7 allele(-)	1	0.87595
PP7 allele(-)	1	0.884186
PP7 allele(-)	1	1.11945
PP7 allele(-)	1	0.634782
PP7 allele(-)	1	0.245632
PP7 allele(-)	1	0.256499
PP7 allele(-)	1	0.213659
PP7 allele(-)	1	0.678048
PP7 allele(-)	1	1.37693
PP7 allele(-)	1	0.323952
PP7 allele(-)	1	1.28031
PP7 allele(-)	1	0.827151
PP7 allele(-)	1	0.183527
PP7 allele(-)	1	2.53647
PP7 allele(-)	1	1.762
PP7 allele(-)	1	0.865038
PP7 allele(-)	1	1.6812
PP7 allele(-)	1	1.26583
PP7 allele(-)	1	1.52213
PP7 allele(-)	1	0.69503
PP7 allele(-)	1	0.715704
PP7 allele(-)	1	0.705897
PP7 allele(-)	1	0.565117
PP7 allele(-)	1	1.76389
PP7 allele(-)	1	2.0331
PP7 allele(-)	1	2.15582
PP7 allele(-)	1	2.44428
PP7 allele(-)	1	1.21465
PP7 allele(-)	1	0.617942
PP7 allele(-)	1	1.94753
PP7 allele(-)	1	1.49471
PP7 allele(-)	1	0.860087
PP7 allele(-)	1	1.09622
PP7 allele(-)	1	0.246755
PP7 allele(-)	1	2.31571
PP7 allele(-)	1	0.79106
PP7 allele(-)	1	0.557201
PP7 allele(-)	1	0.334545
PP7 allele(-)	1	1.19802
PP7 allele(-)	1	0.924315
PP7 allele(-)	1	0.889332
PP7 allele(-)	1	0.469577
PP7 allele(-)	1	0.779247
PP7 allele(-)	1	0.372259
PP7 allele(-)	1	1.89724
PP7 allele(-)	1	0.203196
PP7 allele(-)	1	0.347411
PP7 allele(-)	1	0.384835
PP7 allele(-)	1	0.418518
PP7 allele(-)	1	0.593303
PP7 allele(-)	1	0.700474
PP7 allele(-)	1	0.335654
PP7 allele(-)	1	0.405081
PP7 allele(-)	1	0.748038
PP7 allele(-)	1	0.427753
PP7 allele(-)	1	0.607592
PP7 allele(-)	1	1.64517
PP7 allele(-)	1	0.452062
PP7 allele(-)	1	2.10991
PP7 allele(-)	1	0.726514
PP7 allele(-)	1	0.679043
PP7 allele(-)	1	1.86563
PP7 allele(-)	1	1.68572
PP7 allele(-)	1	2.143
PP7 allele(-)	1	0.913567
PP7 allele(-)	1	0.314885
PP7 allele(-)	1	1.91204
PP7 allele(-)	1	1.63345
PP7 allele(-)	1	1.54375
PP7 allele(-)	1	0.338847
PP7 allele(-)	1	0.987605
PP7 allele(-)	1	1.47883
PP7 allele(-)	1	0.863401
PP7 allele(-)	1	0.387149
PP7 allele(-)	1	2.22629
PP7 allele(-)	1	1.44479
PP7 allele(-)	1	2.29975
PP7 allele(-)	1	0.942681
PP7 allele(-)	1	0.812965
PP7 allele(-)	1	0.369702
PP7 allele(-)	1	0.496968
PP7 allele(-)	1	1.69141
PP7 allele(-)	1	0.485442
PP7 allele(-)	1	0.8842
PP7 allele(-)	1	2.14408
PP7 allele(-)	1	0.338532
PP7 allele(-)	1	0.829408
PP7 allele(-)	1	1.16753
PP7 allele(-)	1	0.378634
PP7 allele(-)	1	0.341904
PP7 allele(-)	1	0.462978
PP7 allele(-)	1	0.590104
PP7 allele(-)	1	1.64839
PP7 allele(-)	1	0.301659
PP7 allele(-)	1	0.89347
PP7 allele(-)	1	0.241289
PP7 allele(-)	1	1.38069
PP7 allele(-)	1	1.11783
PP7 allele(-)	1	1.98794
PP7 allele(-)	1	0.702805
PP7 allele(-)	1	0.555235
PP7 allele(-)	1	0.723627
PP7 allele(-)	1	0.675275
PP7 allele(-)	1	0.982713
PP7 allele(-)	1	1.21473
PP7 allele(-)	1	0.358794
PP7 allele(-)	1	1.57163
PP7 allele(-)	1	0.91318
PP7 allele(-)	1	0.666841
PP7 allele(-)	1	0.493832
PP7 allele(-)	1	0.902702
PP7 allele(-)	1	0.93508
PP7 allele(-)	1	1.94158
PP7 allele(-)	1	0.831988
PP7 allele(-)	1	1.69989
PP7 allele(-)	1	0.441126
PP7 allele(-)	1	0.467481
PP7 allele(-)	1	0.766757
PP7 allele(-)	1	0.281945
PP7 allele(-)	1	0.470728
PP7 allele(-)	1	0.879178
PP7 allele(-)	1	0.926386
PP7 allele(-)	1	1.22712
PP7 allele(-)	1	0.824957
PP7 allele(-)	1	0.421819
PP7 allele(-)	1	0.52591
PP7 allele(-)	1	0.481646
PP7 allele(-)	1	0.370976
PP7 allele(-)	1	0.618247
PP7 allele(-)	1	1.76679
PP7 allele(-)	1	2.92537
PP7 allele(-)	1	0.831422
PP7 allele(-)	1	0.714089
PP7 allele(-)	1	1.15371
PP7 allele(-)	1	0.169188
PP7 allele(-)	1	0.609716
PP7 allele(-)	1	0.81986
PP7 allele(-)	1	2.40744
PP7 allele(-)	1	1.12707
PP7 allele(-)	1	0.546918
PP7 allele(-)	1	0.428932
PP7 allele(-)	1	0.692919
PP7 allele(-)	1	0.465981
PP7 allele(-)	1	0.542525
PP7 allele(-)	1	3.15021
PP7 allele(-)	1	1.04398
PP7 allele(-)	1	0.729068
PP7 allele(-)	1	0.353272
PP7 allele(-)	1	0.971889
PP7 allele(-)	1	0.846707
PP7 allele(-)	1	2.36165
PP7 allele(-)	1	0.369135
PP7 allele(-)	1	0.990462
PP7 allele(-)	1	0.41138
PP7 allele(-)	1	1.06463
PP7 allele(-)	1	2.00291
PP7 allele(-)	1	4.55166
PP7 allele(-)	1	1.60653
PP7 allele(-)	1	1.66337
PP7 allele(-)	1	1.82128
PP7 allele(-)	1	0.930247
PP7 allele(-)	1	0.598991
PP7 allele(-)	1	1.49878
PP7 allele(-)	1	1.82654
PP7 allele(-)	1	1.32833
PP7 allele(-)	1	0.9124
PP7 allele(-)	1	0.673026
PP7 allele(-)	1	1.38888
PP7 allele(-)	1	0.297488
PP7 allele(-)	1	0.77742
PP7 allele(-)	1	0.546217
PP7 allele(-)	1	0.915704
PP7 allele(-)	1	0.539878
PP7 allele(-)	1	0.30077
PP7 allele(-)	1	1.02421
PP7 allele(-)	1	0.714632
PP7 allele(-)	1	3.33373
PP7 allele(-)	1	0.735942
PP7 allele(-)	1	0.510427
PP7 allele(-)	1	0.395509
PP7 allele(-)	1	0.933841
PP7 allele(-)	1	0.489785
PP7 allele(-)	1	0.298137
PP7 allele(-)	1	0.407832
PP7 allele(-)	1	0.242685
PP7 allele(-)	1	1.39832
PP7 allele(-)	1	3.14394
PP7 allele(-)	1	1.15531
PP7 allele(-)	1	1.19189
PP7 allele(-)	1	0.506715
PP7 allele(-)	1	2.82
PP7 allele(-)	1	0.168036
PP7 allele(-)	1	0.9561
PP7 allele(-)	1	1.25473
PP7 allele(-)	1	0.802744
PP7 allele(-)	1	0.829059
PP7 allele(-)	1	1.16382
PP7 allele(-)	1	0.448916
PP7 allele(-)	1	0.570479
PP7 allele(-)	1	0.370003
PP7 allele(-)	1	1.25159
PP7 allele(-)	1	1.14788
PP7 allele(-)	1	0.192379
PP7 allele(-)	1	0.404872
PP7 allele(-)	1	1.54093
PP7 allele(-)	1	0.727576
PP7 allele(-)	1	0.903556
PP7 allele(-)	1	0.757633
PP7 allele(-)	1	0.247334
PP7 allele(-)	1	0.253244
PP7 allele(-)	1	0.280704
PP7 allele(-)	1	0.369798
PP7 allele(-)	1	2.09045
PP7 allele(-)	1	1.9232
PP7 allele(-)	1	1.19256
PP7 allele(-)	1	1.32875
PP7 allele(-)	1	1.84924
PP7 allele(-)	1	0.411023
PP7 allele(-)	1	0.471697
PP7 allele(-)	1	1.01016
PP7 allele(-)	1	0.678675
PP7 allele(-)	1	0.627519
PP7 allele(-)	1	0.203499
PP7 allele(-)	1	0.584119
PP7 allele(-)	1	0.69317
PP7 allele(-)	1	2.61375
PP7 allele(-)	1	1.46648
PP7 allele(-)	1	2.32198
PP7 allele(-)	1	1.11462
PP7 allele(-)	1	0.421628
PP7 allele(-)	1	0.988186
PP7 allele(-)	1	0.842796
PP7 allele(-)	1	1.02341
PP7 allele(-)	1	0.663009
PP7 allele(-)	1	0.463929
PP7 allele(-)	1	1.39539
PP7 allele(-)	1	0.269706
PP7 allele(-)	1	0.69436
PP7 allele(-)	1	0.280016
PP7 allele(-)	1	0.494003
PP7 allele(-)	1	0.929422
PP7 allele(-)	1	0.340138
PP7 allele(-)	1	0.770403
PP7 allele(-)	1	0.239044
PP7 allele(-)	1	0.182373
PP7 allele(-)	1	0.258961
PP7 allele(-)	1	0.698048
PP7 allele(-)	1	1.1782
PP7 allele(-)	1	0.661073
PP7 allele(-)	1	0.956893
PP7 allele(-)	1	0.453588
PP7 allele(-)	1	0.372596
PP7 allele(-)	1	0.559171
PP7 allele(-)	1	0.899444
PP7 allele(-)	1	0.961734
PP7 allele(-)	1	0.902955
PP7 allele(-)	1	0.515899
PP7 allele(-)	1	0.9121
PP7 allele(-)	1	0.831696
PP7 allele(-)	1	0.718721
PP7 allele(-)	1	0.237646
PP7 allele(-)	1	1.23707
PP7 allele(-)	1	1.17005
PP7 allele(-)	1	0.914087
PP7 allele(-)	1	3.48845
PP7 allele(-)	1	2.04516
PP7 allele(-)	1	0.695694
PP7 allele(-)	1	1.03878
PP7 allele(-)	1	0.415595
PP7 allele(-)	1	0.961093
PP7 allele(-)	1	0.688927
PP7 allele(-)	1	0.337556
PP7 allele(-)	1	1.11182
PP7 allele(-)	1	0.894308
PP7 allele(-)	1	0.297098
PP7 allele(-)	1	1.70989
PP7 allele(-)	1	0.836185
PP7 allele(-)	1	1.43887
PP7 allele(-)	1	0.611745
PP7 allele(-)	1	0.550418
PP7 allele(-)	1	0.234458
PP7 allele(-)	1	1.03699
PP7 allele(-)	1	1.52407
PP7 allele(-)	1	0.867217
PP7 allele(-)	1	0.499495
PP7 allele(-)	1	0.954485
PP7 allele(-)	1	0.729257
PP7 allele(-)	1	1.63917
PP7 allele(-)	1	1.29862
PP7 allele(-)	1	0.926516
PP7 allele(-)	1	1.2438
PP7 allele(-)	1	1.15491
PP7 allele(-)	1	1.39998
PP7 allele(-)	1	0.733971
PP7 allele(-)	1	3.41728
PP7 allele(-)	1	0.557673
PP7 allele(-)	1	1.68542
PP7 allele(-)	1	0.398621
PP7 allele(-)	1	0.509427
PP7 allele(-)	1	2.712
PP7 allele(-)	1	1.88184
PP7 allele(-)	1	1.67312
PP7 allele(-)	1	0.440709
PP7 allele(-)	1	1.96987
PP7 allele(-)	1	0.583218
PP7 allele(-)	1	0.514302
PP7 allele(-)	1	1.0911
PP7 allele(-)	1	2.14882
PP7 allele(-)	1	0.294786
PP7 allele(-)	1	0.510168
PP7 allele(-)	1	0.71946
PP7 allele(-)	1	0.414474
PP7 allele(-)	1	0.646198
PP7 allele(-)	1	0.742529
PP7 allele(-)	1	1.37367
PP7 allele(-)	1	0.814265
PP7 allele(-)	1	0.836135
PP7 allele(-)	1	0.879854
PP7 allele(-)	1	1.532
PP7 allele(-)	1	2.42307
PP7 allele(-)	1	2.2869
PP7 allele(-)	1	1.36798
PP7 allele(-)	1	1.48585
PP7 allele(-)	1	0.623453
PP7 allele(-)	1	1.93357
PP7 allele(-)	1	0.667059
PP7 allele(-)	1	0.246396
PP7 allele(-)	1	0.766685
PP7 allele(-)	1	1.83785
PP7 allele(-)	1	0.51856
PP7 allele(-)	1	0.350118
PP7 allele(-)	1	1.39769
PP7 allele(-)	1	2.04521
PP7 allele(-)	1	0.455633
PP7 allele(-)	1	0.84697
PP7 allele(-)	1	0.48763
PP7 allele(-)	1	0.460656
PP7 allele(-)	1	0.509419
PP7 allele(-)	1	0.60392
PP7 allele(-)	1	0.854416
PP7 allele(-)	1	0.786624
PP7 allele(-)	1	0.534575
PP7 allele(-)	1	1.60631
PP7 allele(-)	1	1.16247
PP7 allele(-)	1	1.22252
PP7 allele(-)	1	1.49356
PP7 allele(-)	1	2.03139
PP7 allele(-)	1	2.19359
PP7 allele(-)	1	1.23362
PP7 allele(-)	1	2.12266
PP7 allele(-)	1	2.47646
PP7 allele(-)	1	0.518163
PP7 allele(-)	1	1.08137
PP7 allele(-)	1	1.3672
PP7 allele(-)	1	0.599591
PP7 allele(-)	1	1.63559
PP7 allele(-)	1	2.85358
PP7 allele(-)	1	0.668147
PP7 allele(-)	1	0.571189
PP7 allele(-)	1	1.3734
PP7 allele(-)	1	0.383786
PP7 allele(-)	1	0.382014
PP7 allele(-)	1	0.293214
PP7 allele(-)	1	0.246269
PP7 allele(-)	1	2.10804
PP7 allele(-)	1	1.1663
PP7 allele(-)	1	1.98735
PP7 allele(-)	1	1.06755
PP7 allele(-)	1	0.882971
PP7 allele(-)	1	1.09554
PP7 allele(-)	1	0.924845
PP7 allele(-)	1	1.60956
PP7 allele(-)	1	0.191843
PP7 allele(-)	1	1.19201
PP7 allele(-)	1	1.02988
PP7 allele(-)	1	0.463941
PP7 allele(-)	1	0.706059
PP7 allele(-)	1	0.552508
PP7 allele(-)	1	0.482349
PP7 allele(-)	1	0.803541
PP7 allele(-)	1	1.82177
PP7 allele(-)	1	0.770483
PP7 allele(-)	1	1.21862
PP7 allele(-)	1	0.596859
PP7 allele(-)	1	0.250697
PP7 allele(-)	1	0.373425
PP7 allele(-)	1	0.256431
PP7 allele(-)	1	1.22815
PP7 allele(-)	1	2.26389
PP7 allele(-)	1	0.410174
PP7 allele(-)	1	0.691672
PP7 allele(-)	1	1.5751
PP7 allele(-)	1	2.92531
PP7 allele(-)	1	0.152926
PP7 allele(-)	1	1.20984
PP7 allele(-)	1	1.17946
PP7 allele(-)	1	0.898562
PP7 allele(-)	1	2.79433
PP7 allele(-)	1	1.38382
PP7 allele(-)	1	0.501387
PP7 allele(-)	1	0.691072
PP7 allele(-)	1	0.894458
PP7 allele(-)	1	0.37123
PP7 allele(-)	1	0.414832
PP7 allele(-)	1	0.831657
PP7 allele(-)	1	1.4093
PP7 allele(-)	1	0.334727
PP7 allele(-)	1	1.38593
PP7 allele(-)	1	0.464525
PP7 allele(-)	1	0.553768
PP7 allele(-)	1	0.777622
PP7 allele(-)	1	0.171794
PP7 allele(-)	1	0.198213
PP7 allele(-)	1	1.12715
PP7 allele(-)	1	0.172246
PP7 allele(-)	1	1.86742
PP7 allele(-)	1	0.408741
PP7 allele(-)	1	2.85464
PP7 allele(-)	1	0.236234
PP7 allele(-)	1	1.13329
PP7 allele(-)	1	0.737994
PP7 allele(-)	1	0.27194
PP7 allele(-)	1	1.15283
PP7 allele(-)	1	0.396822
PP7 allele(-)	1	0.653643
PP7 allele(-)	1	1.2701
PP7 allele(-)	1	1.03703
PP7 allele(-)	1	0.89773
PP7 allele(-)	1	0.605872
PP7 allele(-)	1	0.512446
PP7 allele(-)	1	1.53221
PP7 allele(-)	1	1.83894
PP7 allele(-)	1	1.78634
PP7 allele(-)	1	0.4501
PP7 allele(-)	1	0.735726
PP7 allele(-)	1	2.81905
PP7 allele(-)	1	3.65929
PP7 allele(-)	1	2.21717
PP7 allele(-)	1	2.21668
PP7 allele(-)	1	1.64502
PP7 allele(-)	1	1.10914
PP7 allele(-)	1	1.11769
PP7 allele(-)	1	1.47312
PP7 allele(-)	1	1.57041
PP7 allele(-)	1	2.89314
PP7 allele(-)	1	0.529385
PP7 allele(-)	1	0.650803
PP7 allele(-)	1	0.496093
PP7 allele(-)	1	1.36711
PP7 allele(-)	1	0.55728
PP7 allele(-)	1	0.343011
PP7 allele(-)	1	0.606489
PP7 allele(-)	1	0.559022
PP7 allele(-)	1	1.87207
PP7 allele(-)	1	1.5016
PP7 allele(-)	1	1.51549
PP7 allele(-)	1	2.49712
PP7 allele(-)	1	1.55538
PP7 allele(-)	1	1.76543
PP7 allele(-)	1	0.254481
PP7 allele(-)	1	0.984353
PP7 allele(-)	1	1.92416
PP7 allele(-)	1	2.34915
PP7 allele(-)	1	0.621898
PP7 allele(-)	1	0.483306
PP7 allele(-)	1	1.02238
PP7 allele(-)	1	1.22134
PP7 allele(-)	1	1.09927
PP7 allele(-)	1	0.776488
PP7 allele(-)	1	0.264647
PP7 allele(-)	1	0.243291
PP7 allele(-)	1	1.1721
PP7 allele(-)	1	0.609083
PP7 allele(-)	1	0.485992
PP7 allele(-)	1	0.597433
PP7 allele(-)	1	2.20632
PP7 allele(-)	1	2.12957
PP7 allele(-)	1	1.26642
PP7 allele(-)	1	1.79331
PP7 allele(-)	1	0.410364
PP7 allele(-)	1	0.694413
PP7 allele(-)	1	0.253685
PP7 allele(-)	1	0.523191
PP7 allele(-)	1	0.721879
PP7 allele(-)	1	0.45332
PP7 allele(-)	1	0.353847
PP7 allele(-)	1	0.577732
PP7 allele(-)	1	1.00142
PP7 allele(-)	1	1.06912
PP7 allele(-)	1	0.279423
PP7 allele(-)	1	1.7549
PP7 allele(-)	1	0.909957
PP7 allele(-)	1	0.620593
PP7 allele(-)	1	0.314507
PP7 allele(-)	1	0.39047
PP7 allele(-)	1	0.199223
PP7 allele(-)	1	2.01918
PP7 allele(-)	1	4.33005
PP7 allele(-)	1	1.09726
PP7 allele(-)	1	0.662023
PP7 allele(-)	1	0.481878
PP7 allele(-)	1	0.533534
PP7 allele(-)	1	0.712421
PP7 allele(-)	1	0.803217
PP7 allele(-)	1	0.333463
PP7 allele(-)	1	0.781381
PP7 allele(-)	1	0.512907
PP7 allele(-)	1	1.85905
PP7 allele(-)	1	1.02863
PP7 allele(-)	1	1.0919
PP7 allele(-)	1	1.48911
PP7 allele(-)	1	0.210898
PP7 allele(-)	1	1.74695
PP7 allele(-)	1	0.412265
PP7 allele(-)	1	0.687401
PP7 allele(-)	1	1.77282
PP7 allele(-)	1	1.6438
PP7 allele(-)	1	0.357733
PP7 allele(-)	1	0.215262
PP7 allele(-)	1	0.982069
PP7 allele(-)	1	0.338715
PP7 allele(-)	1	0.543574
PP7 allele(-)	1	0.319384
PP7 allele(-)	1	0.275826
PP7 allele(-)	1	0.594342
PP7 allele(-)	1	1.26054
PP7 allele(-)	1	0.331834
PP7 allele(-)	1	1.50945
PP7 allele(-)	1	0.968221
PP7 allele(-)	1	0.889347
PP7 allele(-)	1	1.47368
PP7 allele(-)	1	0.827427
PP7 allele(-)	1	0.455792
PP7 allele(-)	2	0.692164
PP7 allele(-)	2	0.464674
PP7 allele(-)	2	1.55081
PP7 allele(-)	2	5.58759
PP7 allele(-)	2	3.07016
PP7 allele(-)	2	0.867817
PP7 allele(-)	2	0.379349
PP7 allele(-)	2	0.578379
PP7 allele(-)	2	0.411204
PP7 allele(-)	2	0.740945
PP7 allele(-)	2	0.787494
PP7 allele(-)	2	1.26673
PP7 allele(-)	2	1.39276
PP7 allele(-)	2	2.66156
PP7 allele(-)	2	0.443572
PP7 allele(-)	2	2.33439
PP7 allele(-)	2	0.147123
PP7 allele(-)	2	1.31682
PP7 allele(-)	2	0.471508
PP7 allele(-)	2	1.32672
PP7 allele(-)	2	0.4723
PP7 allele(-)	2	1.85198
PP7 allele(-)	2	0.65151
PP7 allele(-)	2	0.260474
PP7 allele(-)	2	1.58496
PP7 allele(-)	2	0.305642
PP7 allele(-)	2	0.782548
PP7 allele(-)	2	2.84405
PP7 allele(-)	2	2.52627
PP7 allele(-)	2	0.812698
PP7 allele(-)	2	0.975301
PP7 allele(-)	2	4.66372
PP7 allele(-)	2	1.05345
PP7 allele(-)	2	1.26402
PP7 allele(-)	2	0.768912
PP7 allele(-)	2	1.16559
PP7 allele(-)	2	0.797924
PP7 allele(-)	2	2.15492
PP7 allele(-)	2	2.39809
PP7 allele(-)	2	2.48709
PP7 allele(-)	2	0.749011
PP7 allele(-)	2	2.79175
PP7 allele(-)	2	2.49402
PP7 allele(-)	2	1.72386
PP7 allele(-)	2	0.578559
PP7 allele(-)	2	0.338346
PP7 allele(-)	2	1.25638
PP7 allele(-)	2	0.571171
[truncated: 7,029 more rows]

## Sheet: Fig.2g
Fig.2g
Total MS2 output
	Replicate	Total RNA produced (A.U.)
PP7 allele(-)	1	6.08599
PP7 allele(-)	1	1.43512
PP7 allele(-)	1	3.25992
PP7 allele(-)	1	4.86835
PP7 allele(-)	1	5.16913
PP7 allele(-)	1	5.54669
PP7 allele(-)	1	6.75995
PP7 allele(-)	1	7.33572
PP7 allele(-)	1	8.22358
PP7 allele(-)	1	8.51648
PP7 allele(-)	1	7.4621
PP7 allele(-)	1	4.95673
PP7 allele(-)	1	2.4019
PP7 allele(-)	1	6.48717
PP7 allele(-)	1	5.13282
PP7 allele(-)	1	7.88753
PP7 allele(-)	1	9.42044
PP7 allele(-)	1	5.45027
PP7 allele(-)	1	6.09813
PP7 allele(-)	1	3.86554
PP7 allele(-)	1	3.15152
PP7 allele(-)	1	4.71416
PP7 allele(-)	1	8.78541
PP7 allele(-)	1	6.21452
PP7 allele(-)	1	6.51025
PP7 allele(-)	1	9.85152
PP7 allele(-)	1	8.07709
PP7 allele(-)	1	7.51506
PP7 allele(-)	1	8.79695
PP7 allele(-)	1	1.64555
PP7 allele(-)	1	9.45703
PP7 allele(-)	1	10.1919
PP7 allele(-)	1	11.8493
PP7 allele(-)	1	8.9833
PP7 allele(-)	1	10.8154
PP7 allele(-)	1	5.47353
PP7 allele(-)	1	5.48742
PP7 allele(-)	1	5.36261
PP7 allele(-)	1	18.7386
PP7 allele(-)	1	14.1007
PP7 allele(-)	1	8.78068
PP7 allele(-)	1	10.0303
PP7 allele(-)	1	11.3377
PP7 allele(-)	1	12.8427
PP7 allele(-)	1	4.36708
PP7 allele(-)	1	9.62202
PP7 allele(-)	1	12.6092
PP7 allele(-)	1	8.42238
PP7 allele(-)	1	9.67201
PP7 allele(-)	1	11.4482
PP7 allele(-)	1	2.41806
PP7 allele(-)	1	6.46082
PP7 allele(-)	1	12.0293
PP7 allele(-)	1	12.825
PP7 allele(-)	1	8.42646
PP7 allele(-)	1	5.97658
PP7 allele(-)	1	9.43976
PP7 allele(-)	1	9.95843
PP7 allele(-)	1	7.00046
PP7 allele(-)	1	7.77513
PP7 allele(-)	1	8.1707
PP7 allele(-)	1	11.7932
PP7 allele(-)	1	4.51111
PP7 allele(-)	1	4.90235
PP7 allele(-)	1	8.5955
PP7 allele(-)	1	12.436
PP7 allele(-)	1	7.5526
PP7 allele(-)	1	5.82383
PP7 allele(-)	1	9.28921
PP7 allele(-)	1	5.11688
PP7 allele(-)	1	6.43296
PP7 allele(-)	1	14.4357
PP7 allele(-)	1	7.64065
PP7 allele(-)	1	6.31196
PP7 allele(-)	1	13.6143
PP7 allele(-)	1	8.52808
PP7 allele(-)	1	11.1765
PP7 allele(-)	1	6.47544
PP7 allele(-)	1	7.6331
PP7 allele(-)	1	11.1675
PP7 allele(-)	1	12.5737
PP7 allele(-)	1	7.51273
PP7 allele(-)	1	12.3285
PP7 allele(-)	1	10.9541
PP7 allele(-)	1	9.68328
PP7 allele(-)	1	9.96276
PP7 allele(-)	1	14.2976
PP7 allele(-)	1	8.40227
PP7 allele(-)	1	9.42082
PP7 allele(-)	1	7.45075
PP7 allele(-)	1	6.30364
PP7 allele(-)	1	16.4761
PP7 allele(-)	1	9.86518
PP7 allele(-)	1	9.23852
PP7 allele(-)	1	12.0549
PP7 allele(-)	1	7.78819
PP7 allele(-)	1	8.12749
PP7 allele(-)	1	7.00516
PP7 allele(-)	1	7.3407
PP7 allele(-)	1	8.72147
PP7 allele(-)	1	9.59652
PP7 allele(-)	1	9.19923
PP7 allele(-)	1	7.10522
PP7 allele(-)	1	5.61341
PP7 allele(-)	1	13.5215
PP7 allele(-)	1	12.5619
PP7 allele(-)	1	9.3437
PP7 allele(-)	1	12.1099
PP7 allele(-)	1	10.4271
PP7 allele(-)	1	10.531
PP7 allele(-)	1	3.99894
PP7 allele(-)	1	13.1175
PP7 allele(-)	1	9.65797
PP7 allele(-)	1	14.1211
PP7 allele(-)	1	13.2651
PP7 allele(-)	1	11.3149
PP7 allele(-)	1	10.9522
PP7 allele(-)	1	8.24323
PP7 allele(-)	1	10.4638
PP7 allele(-)	1	1.41094
PP7 allele(-)	1	8.71594
PP7 allele(-)	1	12.4955
PP7 allele(-)	1	5.31939
PP7 allele(-)	1	12.5879
PP7 allele(-)	1	12.2245
PP7 allele(-)	1	5.25358
PP7 allele(-)	1	12.7233
PP7 allele(-)	1	13.1499
PP7 allele(-)	1	9.29744
PP7 allele(-)	1	10.7759
PP7 allele(-)	1	7.90037
PP7 allele(-)	1	12.1438
PP7 allele(-)	1	12.6138
PP7 allele(-)	1	4.37201
PP7 allele(-)	1	8.61174
PP7 allele(-)	1	13.1139
PP7 allele(-)	1	2.35422
PP7 allele(-)	1	12.3347
PP7 allele(-)	1	7.68761
PP7 allele(-)	1	6.21998
PP7 allele(-)	1	9.81114
PP7 allele(-)	1	14.4281
PP7 allele(-)	1	14.9849
PP7 allele(-)	1	9.79068
PP7 allele(-)	1	12.4909
PP7 allele(-)	1	8.82603
PP7 allele(-)	1	7.26982
PP7 allele(-)	1	11.9896
PP7 allele(-)	1	7.34446
PP7 allele(-)	1	13.4048
PP7 allele(-)	1	12.3273
PP7 allele(-)	1	8.42977
PP7 allele(-)	1	13.3633
PP7 allele(-)	1	9.90134
PP7 allele(-)	1	8.95857
PP7 allele(-)	1	9.96465
PP7 allele(-)	1	7.59559
PP7 allele(-)	1	12.7847
PP7 allele(-)	1	11.025
PP7 allele(-)	1	9.57469
PP7 allele(-)	1	7.2971
PP7 allele(-)	1	2.08727
PP7 allele(-)	1	12.4579
PP7 allele(-)	1	11.0102
PP7 allele(-)	1	8.49454
PP7 allele(-)	1	5.275
PP7 allele(-)	1	13.8942
PP7 allele(-)	1	7.58485
PP7 allele(-)	1	8.44817
PP7 allele(-)	1	11.9824
PP7 allele(-)	1	9.87847
PP7 allele(-)	1	15.9655
PP7 allele(-)	1	10.8834
PP7 allele(-)	1	7.49747
PP7 allele(-)	1	11.0268
PP7 allele(-)	1	7.1304
PP7 allele(-)	1	14.9543
PP7 allele(-)	1	11.8954
PP7 allele(-)	1	10.7571
PP7 allele(-)	1	15.4631
PP7 allele(-)	1	8.83528
PP7 allele(-)	1	10.8718
PP7 allele(-)	1	7.55018
PP7 allele(-)	1	12.0101
PP7 allele(-)	1	3.49501
PP7 allele(-)	1	8.39365
PP7 allele(-)	1	7.03521
PP7 allele(-)	1	8.24696
PP7 allele(-)	1	4.18445
PP7 allele(-)	1	12.2443
PP7 allele(-)	1	4.30268
PP7 allele(-)	1	4.03729
PP7 allele(-)	1	6.67984
PP7 allele(-)	1	4.75281
PP7 allele(-)	1	13.279
PP7 allele(-)	1	5.90044
PP7 allele(-)	1	5.16079
PP7 allele(-)	1	11.8066
PP7 allele(-)	1	12.0486
PP7 allele(-)	1	8.64233
PP7 allele(-)	1	6.19292
PP7 allele(-)	1	5.14157
PP7 allele(-)	1	4.72538
PP7 allele(-)	1	6.02548
PP7 allele(-)	1	8.93343
PP7 allele(-)	1	9.87245
PP7 allele(-)	1	11.0533
PP7 allele(-)	1	6.91943
PP7 allele(-)	1	7.06097
PP7 allele(-)	1	6.95739
PP7 allele(-)	1	6.94996
PP7 allele(-)	1	9.44479
PP7 allele(-)	1	5.76985
PP7 allele(-)	1	9.6216
PP7 allele(-)	1	7.98568
PP7 allele(-)	1	8.46235
PP7 allele(-)	1	8.21201
PP7 allele(-)	1	16.3858
PP7 allele(-)	1	7.01927
PP7 allele(-)	1	9.73031
PP7 allele(-)	1	12.3265
PP7 allele(-)	1	7.36974
PP7 allele(-)	1	7.26984
PP7 allele(-)	1	9.82406
PP7 allele(-)	1	4.53799
PP7 allele(-)	1	11.3695
PP7 allele(-)	1	6.23208
PP7 allele(-)	1	4.53959
PP7 allele(-)	1	6.9557
PP7 allele(-)	1	6.44702
PP7 allele(-)	1	11.6172
PP7 allele(-)	1	3.98229
PP7 allele(-)	1	8.29019
PP7 allele(-)	1	9.04617
PP7 allele(-)	1	11.5809
PP7 allele(-)	1	12.0945
PP7 allele(-)	1	6.6332
PP7 allele(-)	1	6.52708
PP7 allele(-)	1	12.5204
PP7 allele(-)	1	9.30127
PP7 allele(-)	1	9.45131
PP7 allele(-)	1	11.3037
PP7 allele(-)	1	10.9719
PP7 allele(-)	1	2.8289
PP7 allele(-)	1	9.98451
PP7 allele(-)	1	8.24302
PP7 allele(-)	1	7.322
PP7 allele(-)	1	11.7705
PP7 allele(-)	1	7.56681
PP7 allele(-)	1	5.84361
PP7 allele(-)	1	6.4963
PP7 allele(-)	1	7.50421
PP7 allele(-)	1	4.82314
PP7 allele(-)	1	8.18802
PP7 allele(-)	1	16.7115
PP7 allele(-)	1	8.87057
PP7 allele(-)	1	4.42464
PP7 allele(-)	1	11.7775
PP7 allele(-)	1	7.39327
PP7 allele(-)	1	7.69427
PP7 allele(-)	1	10.0976
PP7 allele(-)	1	4.25329
PP7 allele(-)	1	7.46749
PP7 allele(-)	1	9.89505
PP7 allele(-)	1	4.14891
PP7 allele(-)	1	8.38856
PP7 allele(-)	1	6.84527
PP7 allele(-)	1	2.43795
PP7 allele(-)	1	1.33789
PP7 allele(-)	1	3.48373
PP7 allele(-)	1	6.89434
PP7 allele(-)	1	1.44196
PP7 allele(-)	1	1.31422
PP7 allele(-)	2	12.314
PP7 allele(-)	2	3.26519
PP7 allele(-)	2	8.18416
PP7 allele(-)	2	8.61388
PP7 allele(-)	2	4.91846
PP7 allele(-)	2	7.96355
PP7 allele(-)	2	12.5368
PP7 allele(-)	2	14.1924
PP7 allele(-)	2	6.4264
PP7 allele(-)	2	6.73814
PP7 allele(-)	2	6.04916
PP7 allele(-)	2	11.4829
PP7 allele(-)	2	12.0588
PP7 allele(-)	2	14.0742
PP7 allele(-)	2	14.2743
PP7 allele(-)	2	11.9264
PP7 allele(-)	2	8.15883
PP7 allele(-)	2	14.0162
PP7 allele(-)	2	11.1029
PP7 allele(-)	2	14.8858
PP7 allele(-)	2	12.0488
PP7 allele(-)	2	7.72053
PP7 allele(-)	2	10.3872
PP7 allele(-)	2	9.50529
PP7 allele(-)	2	18.9556
PP7 allele(-)	2	7.99382
PP7 allele(-)	2	9.26554
PP7 allele(-)	2	8.0427
PP7 allele(-)	2	10.0962
PP7 allele(-)	2	22.9544
PP7 allele(-)	2	18.4459
PP7 allele(-)	2	12.8019
PP7 allele(-)	2	15.1115
PP7 allele(-)	2	19.229
PP7 allele(-)	2	16.8273
PP7 allele(-)	2	7.57846
PP7 allele(-)	2	9.90719
PP7 allele(-)	2	14.3654
PP7 allele(-)	2	13.7584
PP7 allele(-)	2	8.23645
PP7 allele(-)	2	12.8823
PP7 allele(-)	2	8.03872
PP7 allele(-)	2	15.2638
PP7 allele(-)	2	14.2518
PP7 allele(-)	2	23.69
PP7 allele(-)	2	16.6139
PP7 allele(-)	2	15.3846
PP7 allele(-)	2	7.38436
PP7 allele(-)	2	16.9083
PP7 allele(-)	2	6.81322
PP7 allele(-)	2	19.6785
PP7 allele(-)	2	11.7748
PP7 allele(-)	2	11.7697
PP7 allele(-)	2	18.2618
PP7 allele(-)	2	14.4667
PP7 allele(-)	2	19.6344
PP7 allele(-)	2	17.7482
PP7 allele(-)	2	9.98435
PP7 allele(-)	2	17.4593
PP7 allele(-)	2	11.8644
PP7 allele(-)	2	11.8542
PP7 allele(-)	2	11.5569
PP7 allele(-)	2	11.3433
PP7 allele(-)	2	9.67246
PP7 allele(-)	2	15.1144
PP7 allele(-)	2	17.1311
PP7 allele(-)	2	12.5562
PP7 allele(-)	2	15.0437
PP7 allele(-)	2	14.1217
PP7 allele(-)	2	13.8917
PP7 allele(-)	2	14.6084
PP7 allele(-)	2	20.3836
PP7 allele(-)	2	16.1948
PP7 allele(-)	2	17.1
PP7 allele(-)	2	13.2656
PP7 allele(-)	2	12.6987
PP7 allele(-)	2	10.3422
PP7 allele(-)	2	14.1113
PP7 allele(-)	2	11.0111
PP7 allele(-)	2	3.23911
PP7 allele(-)	2	6.34611
PP7 allele(-)	2	3.28187
PP7 allele(-)	2	11.8146
PP7 allele(-)	2	12.5004
PP7 allele(-)	2	21.7428
PP7 allele(-)	2	21.7345
PP7 allele(-)	2	14.1573
PP7 allele(-)	2	9.23001
PP7 allele(-)	2	23.4826
PP7 allele(-)	2	5.27244
PP7 allele(-)	2	6.82625
PP7 allele(-)	2	8.0796
PP7 allele(-)	2	22.0687
PP7 allele(-)	2	1.02863
PP7 allele(-)	2	11.8053
PP7 allele(-)	2	16.9627
PP7 allele(-)	2	12.7399
PP7 allele(-)	2	17.0684
PP7 allele(-)	2	15.4212
PP7 allele(-)	2	13.9775
PP7 allele(-)	2	17.4176
PP7 allele(-)	2	8.92815
PP7 allele(-)	2	15.7835
PP7 allele(-)	2	14.7531
PP7 allele(-)	2	15.5158
PP7 allele(-)	2	12.8602
PP7 allele(-)	2	13.3158
PP7 allele(-)	2	3.5128
PP7 allele(-)	2	4.95975
PP7 allele(-)	2	8.97178
PP7 allele(-)	2	12.6416
PP7 allele(-)	2	11.4668
PP7 allele(-)	2	13.3057
PP7 allele(-)	2	12.8355
PP7 allele(-)	2	5.26034
PP7 allele(-)	2	11.2691
PP7 allele(-)	2	11.8172
PP7 allele(-)	2	14.9141
PP7 allele(-)	2	16.3964
PP7 allele(-)	2	16.8166
PP7 allele(-)	2	18.3254
PP7 allele(-)	2	19.0956
PP7 allele(-)	2	14.1623
PP7 allele(-)	2	15.4159
PP7 allele(-)	2	12.2157
PP7 allele(-)	2	10.9637
PP7 allele(-)	2	17.3594
PP7 allele(-)	2	13.5782
PP7 allele(-)	2	12.4405
PP7 allele(-)	2	13.1262
PP7 allele(-)	2	14.5087
PP7 allele(-)	2	9.62278
PP7 allele(-)	2	6.92753
PP7 allele(-)	2	13.7577
PP7 allele(-)	2	10.0908
PP7 allele(-)	2	10.3535
PP7 allele(-)	2	12.5657
PP7 allele(-)	2	13.9133
PP7 allele(-)	2	8.25975
PP7 allele(-)	2	15.2971
PP7 allele(-)	2	11.6252
PP7 allele(-)	2	12.3701
PP7 allele(-)	2	16.8262
PP7 allele(-)	2	7.80012
PP7 allele(-)	2	9.55642
PP7 allele(-)	2	12.4613
PP7 allele(-)	2	12.6405
PP7 allele(-)	2	6.25159
PP7 allele(-)	2	12.0765
PP7 allele(-)	2	14.7966
PP7 allele(-)	2	9.62275
PP7 allele(-)	2	12.5255
PP7 allele(-)	2	11.341
PP7 allele(-)	2	13.1284
PP7 allele(-)	2	10.5624
PP7 allele(-)	2	10.7388
PP7 allele(-)	2	8.85837
PP7 allele(-)	2	21.2745
PP7 allele(-)	2	11.056
PP7 allele(-)	2	14.9256
PP7 allele(-)	2	13.4573
PP7 allele(-)	2	12.2654
PP7 allele(-)	2	12.8052
PP7 allele(-)	2	16.0845
PP7 allele(-)	2	16.8311
PP7 allele(-)	2	21.8747
PP7 allele(-)	2	10.2924
PP7 allele(-)	2	6.82313
PP7 allele(-)	2	14.4343
PP7 allele(-)	2	9.51402
PP7 allele(-)	2	20.0744
PP7 allele(-)	2	16.9797
PP7 allele(-)	2	8.30693
PP7 allele(-)	2	9.59967
PP7 allele(-)	2	22.5174
PP7 allele(-)	2	5.73542
PP7 allele(-)	2	13.0186
PP7 allele(-)	2	8.96829
PP7 allele(-)	2	13.1582
PP7 allele(-)	2	13.1239
PP7 allele(-)	2	14.2856
PP7 allele(-)	2	11.066
PP7 allele(-)	2	5.51087
PP7 allele(-)	2	14.6013
PP7 allele(-)	2	4.29385
PP7 allele(-)	2	5.36107
PP7 allele(-)	2	13.0507
PP7 allele(-)	2	9.0694
PP7 allele(-)	2	11.0777
PP7 allele(-)	2	8.34093
PP7 allele(-)	2	16.5952
PP7 allele(-)	2	12.5692
PP7 allele(-)	2	8.00717
PP7 allele(-)	2	13.4103
PP7 allele(-)	2	16.1374
PP7 allele(-)	2	9.77292
PP7 allele(-)	2	10.7451
PP7 allele(-)	2	8.70215
PP7 allele(-)	2	11.9572
PP7 allele(-)	2	14.0568
PP7 allele(-)	2	5.74088
PP7 allele(-)	2	10.5027
PP7 allele(-)	2	8.26018
PP7 allele(-)	2	9.54092
PP7 allele(-)	2	8.76201
PP7 allele(-)	2	10.6571
PP7 allele(-)	2	20.8045
PP7 allele(-)	2	9.82625
PP7 allele(-)	3	10.6036
PP7 allele(-)	3	10.9662
PP7 allele(-)	3	11.538
PP7 allele(-)	3	4.70428
PP7 allele(-)	3	4.52993
PP7 allele(-)	3	2.47651
PP7 allele(-)	3	3.95419
PP7 allele(-)	3	9.35037
PP7 allele(-)	3	5.84951
PP7 allele(-)	3	11.1365
PP7 allele(-)	3	7.75779
PP7 allele(-)	3	9.52014
PP7 allele(-)	3	9.72857
PP7 allele(-)	3	11.1843
PP7 allele(-)	3	7.55857
PP7 allele(-)	3	12.0308
PP7 allele(-)	3	17.7046
PP7 allele(-)	3	9.32235
PP7 allele(-)	3	12.3265
PP7 allele(-)	3	5.02099
PP7 allele(-)	3	6.48187
PP7 allele(-)	3	7.48631
PP7 allele(-)	3	3.64428
PP7 allele(-)	3	7.22888
PP7 allele(-)	3	9.42506
PP7 allele(-)	3	8.53706
PP7 allele(-)	3	14.4561
PP7 allele(-)	3	11.7556
PP7 allele(-)	3	12.2909
PP7 allele(-)	3	8.20294
PP7 allele(-)	3	7.52121
PP7 allele(-)	3	9.60769
PP7 allele(-)	3	11.1432
PP7 allele(-)	3	6.62298
PP7 allele(-)	3	10.5406
PP7 allele(-)	3	7.64843
PP7 allele(-)	3	9.67144
PP7 allele(-)	3	11.1753
PP7 allele(-)	3	11.7401
PP7 allele(-)	3	13.9237
PP7 allele(-)	3	9.35116
PP7 allele(-)	3	5.96191
PP7 allele(-)	3	8.39916
PP7 allele(-)	3	6.93435
PP7 allele(-)	3	11.4667
PP7 allele(-)	3	5.28996
PP7 allele(-)	3	4.70773
PP7 allele(-)	3	4.69282
PP7 allele(-)	3	13.3645
PP7 allele(-)	3	12.1466
PP7 allele(-)	3	10.8876
PP7 allele(-)	3	7.34988
PP7 allele(-)	3	8.81547
PP7 allele(-)	3	9.03822
PP7 allele(-)	3	11.2797
PP7 allele(-)	3	18.4525
PP7 allele(-)	3	9.48446
PP7 allele(-)	3	14.1017
PP7 allele(-)	3	11.0036
PP7 allele(-)	3	4.43104
PP7 allele(-)	3	10.0678
PP7 allele(-)	3	17.7306
PP7 allele(-)	3	5.70259
PP7 allele(-)	3	9.12435
PP7 allele(-)	3	10.438
PP7 allele(-)	3	11.5771
PP7 allele(-)	3	11.3964
PP7 allele(-)	3	9.39386
PP7 allele(-)	3	10.4767
PP7 allele(-)	3	12.1395
PP7 allele(-)	3	11.2278
PP7 allele(-)	3	13.6198
PP7 allele(-)	3	12.7573
PP7 allele(-)	3	7.72885
PP7 allele(-)	3	12.9203
PP7 allele(-)	3	9.24725
PP7 allele(-)	3	9.35868
PP7 allele(-)	3	17.4167
PP7 allele(-)	3	13.3004
PP7 allele(-)	3	11.2093
PP7 allele(-)	3	11.998
PP7 allele(-)	3	8.97426
PP7 allele(-)	3	5.62838
PP7 allele(-)	3	15.7352
PP7 allele(-)	3	5.50666
PP7 allele(-)	3	9.4007
PP7 allele(-)	3	14.206
PP7 allele(-)	3	19.2117
PP7 allele(-)	3	15.1699
PP7 allele(-)	3	13.4259
PP7 allele(-)	3	11.0456
PP7 allele(-)	3	5.2283
PP7 allele(-)	3	9.93077
PP7 allele(-)	3	7.94497
PP7 allele(-)	3	11.9025
PP7 allele(-)	3	11.9064
PP7 allele(-)	3	6.49473
PP7 allele(-)	3	8.97289
PP7 allele(-)	3	9.45433
PP7 allele(-)	3	13.283
PP7 allele(-)	3	15.1256
PP7 allele(-)	3	18.2474
PP7 allele(-)	3	16.9814
PP7 allele(-)	3	7.70046
PP7 allele(-)	3	11.4193
PP7 allele(-)	3	15.3884
PP7 allele(-)	3	9.93907
PP7 allele(-)	3	7.78235
PP7 allele(-)	3	8.18808
PP7 allele(-)	3	8.81471
PP7 allele(-)	3	12.8199
PP7 allele(-)	3	12.2702
PP7 allele(-)	3	10.4107
PP7 allele(-)	3	7.69399
PP7 allele(-)	3	9.01852
PP7 allele(-)	3	10.5913
PP7 allele(-)	3	11.0562
PP7 allele(-)	3	13.3568
PP7 allele(-)	3	14.3732
PP7 allele(-)	3	11.586
PP7 allele(-)	3	13.23
PP7 allele(-)	3	14.1179
PP7 allele(-)	3	6.35332
PP7 allele(-)	3	4.84098
PP7 allele(-)	3	9.06629
PP7 allele(-)	3	10.8423
PP7 allele(-)	3	16.1194
PP7 allele(-)	3	14.7112
PP7 allele(-)	3	7.58533
PP7 allele(-)	3	13.647
PP7 allele(-)	3	11.849
PP7 allele(-)	3	10.3673
PP7 allele(-)	3	11.758
PP7 allele(-)	3	17.1625
PP7 allele(-)	3	14.0317
PP7 allele(-)	3	14.9237
PP7 allele(-)	3	16.7143
PP7 allele(-)	3	11.2483
PP7 allele(-)	3	12.6436
PP7 allele(-)	3	6.88432
PP7 allele(-)	3	10.2454
PP7 allele(-)	3	13.8343
PP7 allele(-)	3	7.90415
PP7 allele(-)	3	12.0527
PP7 allele(-)	3	13.8533
PP7 allele(-)	3	10.8813
PP7 allele(-)	3	3.75236
PP7 allele(-)	3	10.4296
PP7 allele(-)	3	10.1205
PP7 allele(-)	3	13.1598
PP7 allele(-)	3	10.9938
PP7 allele(-)	3	10.5919
PP7 allele(-)	3	12.0711
PP7 allele(-)	3	5.91931
PP7 allele(-)	3	10.5379
PP7 allele(-)	3	16.5562
PP7 allele(-)	3	8.52364
PP7 allele(-)	3	9.51632
PP7 allele(-)	3	7.48634
PP7 allele(-)	3	8.94056
PP7 allele(-)	3	10.6944
PP7 allele(-)	3	10.7963
PP7 allele(-)	3	10.3723
PP7 allele(-)	3	9.51967
PP7 allele(-)	3	15.6227
PP7 allele(-)	3	15.9657
PP7 allele(-)	3	2.0014
PP7 allele(-)	3	7.95283
PP7 allele(-)	3	10.7606
PP7 allele(-)	3	9.31487
PP7 allele(-)	3	18.1549
PP7 allele(-)	3	15.1476
PP7 allele(-)	3	14.2865
PP7 allele(-)	3	12.4604
PP7 allele(-)	3	7.93411
PP7 allele(-)	3	13.9321
PP7 allele(-)	3	9.07125
PP7 allele(-)	3	7.06459
PP7 allele(-)	3	15.8566
PP7 allele(-)	3	11.4656
PP7 allele(-)	3	8.56505
PP7 allele(-)	3	1.17457
PP7 allele(-)	3	10.0484
PP7 allele(-)	3	14.1896
PP7 allele(-)	3	12.6595
PP7 allele(-)	3	18.6708
PP7 allele(-)	3	14.1592
PP7 allele(-)	3	11.1171
PP7 allele(-)	3	7.55111
PP7 allele(-)	3	15.4812
PP7 allele(-)	3	8.63581
PP7 allele(-)	3	10.5894
PP7 allele(-)	3	11.8922
PP7 allele(-)	3	18.8978
PP7 allele(-)	3	10.1017
PP7 allele(-)	3	10.4671
PP7 allele(-)	3	13.0662
PP7 allele(-)	3	11.0364
PP7 allele(-)	3	15.7287
PP7 allele(-)	3	7.99886
PP7 allele(-)	3	8.13051
PP7 allele(-)	3	10.8734
PP7 allele(-)	3	13.0567
PP7 allele(-)	3	13.0134
PP7 allele(-)	3	11.9456
PP7 allele(-)	3	8.48172
PP7 allele(-)	3	11.753
PP7 allele(-)	3	12.8619
PP7 allele(-)	3	12.6576
PP7 allele(-)	3	9.37885
PP7 allele(-)	3	8.68474
PP7 allele(-)	3	14.3698
PP7 allele(-)	3	11.2956
PP7 allele(-)	3	17.9103
PP7 allele(-)	3	5.34567
PP7 allele(-)	3	9.52581
PP7 allele(-)	3	11.2177
PP7 allele(-)	3	9.89259
PP7 allele(-)	3	6.93867
PP7 allele(-)	3	11.0931
PP7 allele(-)	3	8.8007
PP7 allele(-)	3	12.5513
PP7 allele(-)	3	8.56593
PP7 allele(-)	3	12.1771
PP7 allele(-)	3	8.07766
PP7 allele(-)	3	11.469
PP7 allele(-)	3	8.54336
PP7 allele(-)	3	10.1833
PP7 allele(-)	3	8.87971
PP7 allele(-)	3	9.49706
PP7 allele(-)	3	6.51857
PP7 allele(-)	3	6.34192
PP7 allele(-)	3	12.9626
PP7 allele(-)	3	5.65968
PP7 allele(-)	3	9.58965
PP7 allele(-)	3	7.84583
PP7 allele(-)	3	3.06583
PP7 allele(-)	3	4.80186
PP7 allele(+)	1	6.26278
PP7 allele(+)	1	8.36619
PP7 allele(+)	1	8.83707
PP7 allele(+)	1	6.97786
PP7 allele(+)	1	4.14522
PP7 allele(+)	1	5.64965
PP7 allele(+)	1	5.11449
PP7 allele(+)	1	7.6916
PP7 allele(+)	1	10.1942
PP7 allele(+)	1	9.84913
PP7 allele(+)	1	7.97907
PP7 allele(+)	1	7.11809
PP7 allele(+)	1	8.85736
PP7 allele(+)	1	6.96097
PP7 allele(+)	1	11.6747
PP7 allele(+)	1	7.91772
PP7 allele(+)	1	2.38741
PP7 allele(+)	1	5.08299
PP7 allele(+)	1	7.97084
PP7 allele(+)	1	7.34744
PP7 allele(+)	1	11.766
PP7 allele(+)	1	8.03529
PP7 allele(+)	1	8.91189
PP7 allele(+)	1	5.6104
PP7 allele(+)	1	6.47639
PP7 allele(+)	1	10.9521
PP7 allele(+)	1	9.28422
PP7 allele(+)	1	8.99146
PP7 allele(+)	1	8.97532
PP7 allele(+)	1	9.37638
PP7 allele(+)	1	6.93098
PP7 allele(+)	1	11.1139
PP7 allele(+)	1	2.32127
PP7 allele(+)	1	15.5713
PP7 allele(+)	1	6.56171
PP7 allele(+)	1	11.6733
PP7 allele(+)	1	5.60331
PP7 allele(+)	1	15.8298
PP7 allele(+)	1	9.2052
PP7 allele(+)	1	14.1105
PP7 allele(+)	1	9.19913
PP7 allele(+)	1	12.9981
PP7 allele(+)	1	1.00064
PP7 allele(+)	1	8.30135
PP7 allele(+)	1	10.6759
PP7 allele(+)	1	11.5425
PP7 allele(+)	1	14.3495
PP7 allele(+)	1	8.85597
PP7 allele(+)	1	11.5456
PP7 allele(+)	1	9.28555
PP7 allele(+)	1	12.4719
PP7 allele(+)	1	10.4504
PP7 allele(+)	1	9.79469
PP7 allele(+)	1	10.9764
PP7 allele(+)	1	6.96188
PP7 allele(+)	1	9.33033
PP7 allele(+)	1	11.6061
PP7 allele(+)	1	15.5351
PP7 allele(+)	1	14.565
PP7 allele(+)	1	13.3802
PP7 allele(+)	1	9.81875
PP7 allele(+)	1	11.2002
PP7 allele(+)	1	4.84172
PP7 allele(+)	1	4.81453
PP7 allele(+)	1	4.64505
PP7 allele(+)	1	4.48239
PP7 allele(+)	1	9.89778
PP7 allele(+)	1	15.4858
PP7 allele(+)	1	9.8963
PP7 allele(+)	1	11.0427
PP7 allele(+)	1	6.15764
PP7 allele(+)	1	11.1288
PP7 allele(+)	1	23.7785
PP7 allele(+)	1	11.0475
PP7 allele(+)	1	19.3673
PP7 allele(+)	1	16.9046
PP7 allele(+)	1	13.4065
PP7 allele(+)	1	12.0133
PP7 allele(+)	1	12.8308
PP7 allele(+)	1	7.85238
PP7 allele(+)	1	12.7573
PP7 allele(+)	1	4.40039
PP7 allele(+)	1	16.5088
PP7 allele(+)	1	16.5891
PP7 allele(+)	1	11.1198
PP7 allele(+)	1	12.1663
PP7 allele(+)	1	7.55346
PP7 allele(+)	1	11.1216
PP7 allele(+)	1	5.71481
PP7 allele(+)	1	15.5613
PP7 allele(+)	1	12.6218
PP7 allele(+)	1	10.8229
PP7 allele(+)	1	11.4395
PP7 allele(+)	1	12.3411
PP7 allele(+)	1	14.2001
PP7 allele(+)	1	6.85828
PP7 allele(+)	1	6.42993
PP7 allele(+)	1	14.4069
PP7 allele(+)	1	10.4023
PP7 allele(+)	1	10.3691
PP7 allele(+)	1	8.04712
PP7 allele(+)	1	13.2718
PP7 allele(+)	1	10.643
PP7 allele(+)	1	10.0565
PP7 allele(+)	1	8.87821
PP7 allele(+)	1	12.3296
PP7 allele(+)	1	9.47296
PP7 allele(+)	1	10.3474
PP7 allele(+)	1	11.0851
PP7 allele(+)	1	9.38656
PP7 allele(+)	1	11.0401
PP7 allele(+)	1	7.92976
PP7 allele(+)	1	15.7325
PP7 allele(+)	1	17.1964
PP7 allele(+)	1	14.3288
PP7 allele(+)	1	5.73434
PP7 allele(+)	1	9.94847
PP7 allele(+)	1	12.8478
PP7 allele(+)	1	11.1038
PP7 allele(+)	1	11.8683
PP7 allele(+)	1	11.1237
PP7 allele(+)	1	14.9272
PP7 allele(+)	1	10.14
PP7 allele(+)	1	14.7628
PP7 allele(+)	1	6.97403
PP7 allele(+)	1	10.1093
PP7 allele(+)	1	10.9672
PP7 allele(+)	1	13.4276
PP7 allele(+)	1	19.8378
PP7 allele(+)	1	14.6253
PP7 allele(+)	1	9.83658
PP7 allele(+)	1	14.5457
PP7 allele(+)	1	12.8387
PP7 allele(+)	1	5.51957
PP7 allele(+)	1	13.574
PP7 allele(+)	1	10.8422
PP7 allele(+)	1	12.2286
PP7 allele(+)	1	7.95874
PP7 allele(+)	1	9.99992
PP7 allele(+)	1	3.02273
PP7 allele(+)	1	6.95221
PP7 allele(+)	1	12.2006
PP7 allele(+)	1	16.0625
PP7 allele(+)	1	9.48025
PP7 allele(+)	1	5.66853
PP7 allele(+)	1	5.21541
PP7 allele(+)	1	8.78671
PP7 allele(+)	1	16.5697
PP7 allele(+)	1	13.3039
PP7 allele(+)	1	10.0937
PP7 allele(+)	1	6.94089
PP7 allele(+)	1	6.71612
PP7 allele(+)	1	10.5333
PP7 allele(+)	1	12.1858
PP7 allele(+)	1	11.5621
PP7 allele(+)	1	16.1474
PP7 allele(+)	1	13.7583
PP7 allele(+)	1	12.2517
PP7 allele(+)	1	10.4573
PP7 allele(+)	1	8.72418
PP7 allele(+)	1	7.82099
PP7 allele(+)	1	11.5826
PP7 allele(+)	1	8.25748
PP7 allele(+)	1	7.62143
PP7 allele(+)	1	8.63017
PP7 allele(+)	1	7.97968
PP7 allele(+)	1	8.03585
PP7 allele(+)	1	10.6885
PP7 allele(+)	1	3.63506
PP7 allele(+)	1	11.0336
PP7 allele(+)	1	15.8574
PP7 allele(+)	1	9.5259
PP7 allele(+)	1	11.5107
PP7 allele(+)	1	8.8469
PP7 allele(+)	1	9.96677
PP7 allele(+)	1	11.1686
PP7 allele(+)	1	7.24636
PP7 allele(+)	1	9.10903
PP7 allele(+)	1	14.9322
PP7 allele(+)	1	6.37084
PP7 allele(+)	1	9.74835
PP7 allele(+)	1	8.3192
PP7 allele(+)	1	11.2261
PP7 allele(+)	1	13.7091
PP7 allele(+)	1	6.97595
PP7 allele(+)	1	8.89735
PP7 allele(+)	1	7.10319
PP7 allele(+)	1	5.99172
PP7 allele(+)	1	10.6977
PP7 allele(+)	1	10.8183
PP7 allele(+)	1	11.3345
PP7 allele(+)	1	3.82363
PP7 allele(+)	1	9.49867
PP7 allele(+)	1	9.68797
PP7 allele(+)	1	7.12764
PP7 allele(+)	1	13.5403
PP7 allele(+)	1	10.8572
PP7 allele(+)	1	2.91486
PP7 allele(+)	1	6.64247
PP7 allele(+)	1	5.44295
PP7 allele(+)	1	8.85649
PP7 allele(+)	1	8.80557
PP7 allele(+)	1	10.9301
PP7 allele(+)	1	8.30968
PP7 allele(+)	1	5.42726
PP7 allele(+)	1	3.30378
PP7 allele(+)	2	6.01691
PP7 allele(+)	2	2.15889
PP7 allele(+)	2	2.12256
PP7 allele(+)	2	3.34558
PP7 allele(+)	2	5.74971
PP7 allele(+)	2	3.2949
PP7 allele(+)	2	8.28362
PP7 allele(+)	2	1.17487
PP7 allele(+)	2	5.85343
PP7 allele(+)	2	6.16684
PP7 allele(+)	2	5.37756
PP7 allele(+)	2	3.57337
PP7 allele(+)	2	4.07762
PP7 allele(+)	2	4.06172
PP7 allele(+)	2	4.82897
PP7 allele(+)	2	3.2584
PP7 allele(+)	2	7.21765
PP7 allele(+)	2	16.9103
PP7 allele(+)	2	4.93091
PP7 allele(+)	2	3.85408
PP7 allele(+)	2	4.92188
PP7 allele(+)	2	3.53939
PP7 allele(+)	2	2.57557
PP7 allele(+)	2	3.49291
PP7 allele(+)	2	5.9028
PP7 allele(+)	2	14.2712
PP7 allele(+)	2	7.87225
PP7 allele(+)	2	8.35867
PP7 allele(+)	2	10.635
PP7 allele(+)	2	7.77689
PP7 allele(+)	2	9.9603
PP7 allele(+)	2	13.8263
PP7 allele(+)	2	6.18687
PP7 allele(+)	2	5.50077
PP7 allele(+)	2	14.8172
PP7 allele(+)	2	13.4142
PP7 allele(+)	2	9.38323
PP7 allele(+)	2	13.4865
PP7 allele(+)	2	9.51455
PP7 allele(+)	2	10.6383
PP7 allele(+)	2	7.86435
PP7 allele(+)	2	5.52891
PP7 allele(+)	2	8.45552
PP7 allele(+)	2	13.4733
PP7 allele(+)	2	7.63198
PP7 allele(+)	2	16.7001
PP7 allele(+)	2	12.061
PP7 allele(+)	2	8.52975
PP7 allele(+)	2	13.4938
PP7 allele(+)	2	5.14944
PP7 allele(+)	2	9.00043
PP7 allele(+)	2	5.25473
PP7 allele(+)	2	10.304
PP7 allele(+)	2	9.05083
PP7 allele(+)	2	5.61314
PP7 allele(+)	2	16.3925
PP7 allele(+)	2	4.75795
PP7 allele(+)	2	20.9879
PP7 allele(+)	2	3.5479
PP7 allele(+)	2	7.9443
PP7 allele(+)	2	11.5267
PP7 allele(+)	2	9.77562
PP7 allele(+)	2	11.1202
PP7 allele(+)	2	5.45745
PP7 allele(+)	2	9.88697
PP7 allele(+)	2	11.4333
PP7 allele(+)	2	12.1517
PP7 allele(+)	2	7.68057
PP7 allele(+)	2	10.071
PP7 allele(+)	2	6.82534
PP7 allele(+)	2	8.09766
PP7 allele(+)	2	11.5547
PP7 allele(+)	2	6.25063
PP7 allele(+)	2	6.61263
PP7 allele(+)	2	8.52874
PP7 allele(+)	2	10.5243
PP7 allele(+)	2	1.67617
PP7 allele(+)	2	5.28747
PP7 allele(+)	2	15.2348
PP7 allele(+)	2	10.0752
PP7 allele(+)	2	1.09185
PP7 allele(+)	2	6.16554
PP7 allele(+)	2	15.6501
PP7 allele(+)	2	15.0248
PP7 allele(+)	2	8.10594
PP7 allele(+)	2	19.6548
PP7 allele(+)	2	10.3653
PP7 allele(+)	2	11.5165
PP7 allele(+)	2	14.2011
PP7 allele(+)	2	11.1897
PP7 allele(+)	2	12.8036
PP7 allele(+)	2	8.47559
PP7 allele(+)	2	2.27519
PP7 allele(+)	2	5.56266
PP7 allele(+)	2	16.2954
PP7 allele(+)	2	7.79573
PP7 allele(+)	2	10.6846
PP7 allele(+)	2	19.37
PP7 allele(+)	2	16.8328
PP7 allele(+)	2	12.5091
PP7 allele(+)	2	6.03834
PP7 allele(+)	2	12.2395
PP7 allele(+)	2	5.48965
PP7 allele(+)	2	19.5786
PP7 allele(+)	2	8.58774
PP7 allele(+)	2	9.33125
PP7 allele(+)	2	12.8019
PP7 allele(+)	2	10.6519
PP7 allele(+)	2	11.6147
PP7 allele(+)	2	12.0066
PP7 allele(+)	2	4.18687
PP7 allele(+)	2	20.7758
PP7 allele(+)	2	9.29381
PP7 allele(+)	2	3.58604
PP7 allele(+)	2	15.9794
PP7 allele(+)	2	27.9761
PP7 allele(+)	2	8.68027
PP7 allele(+)	2	2.11787
PP7 allele(+)	2	12.0081
PP7 allele(+)	2	14.6434
PP7 allele(+)	2	3.75034
PP7 allele(+)	2	4.41759
PP7 allele(+)	2	12.133
PP7 allele(+)	2	16.663
PP7 allele(+)	2	11.7269
PP7 allele(+)	2	12.9726
PP7 allele(+)	2	6.23299
PP7 allele(+)	2	4.11128
PP7 allele(+)	2	13.1459
PP7 allele(+)	2	14.3973
PP7 allele(+)	2	6.24274
PP7 allele(+)	2	1.5223
PP7 allele(+)	2	15.0399
PP7 allele(+)	2	1.37829
PP7 allele(+)	2	18.3121
PP7 allele(+)	2	9.23575
PP7 allele(+)	2	11.6968
PP7 allele(+)	2	14.5113
PP7 allele(+)	2	14.8371
PP7 allele(+)	2	15.8388
PP7 allele(+)	2	12.1563
PP7 allele(+)	2	11.6209
PP7 allele(+)	2	7.00442
PP7 allele(+)	2	3.93238
PP7 allele(+)	2	14.4404
PP7 allele(+)	2	9.52953
PP7 allele(+)	2	9.68392
PP7 allele(+)	2	8.4096
PP7 allele(+)	2	12.2775
PP7 allele(+)	2	9.13695
PP7 allele(+)	2	7.47874
PP7 allele(+)	2	15.5564
PP7 allele(+)	2	12.1068
PP7 allele(+)	2	16.0237
PP7 allele(+)	2	9.00138
PP7 allele(+)	2	13.6557
PP7 allele(+)	2	24.6167
PP7 allele(+)	2	13.6809
PP7 allele(+)	2	12.5672
PP7 allele(+)	2	7.23303
PP7 allele(+)	2	19.9886
PP7 allele(+)	2	15.9129
PP7 allele(+)	2	11.1062
PP7 allele(+)	2	19.7479
PP7 allele(+)	2	16.1482
PP7 allele(+)	2	14.8367
PP7 allele(+)	2	11.619
PP7 allele(+)	2	14.3746
PP7 allele(+)	2	7.91264
PP7 allele(+)	2	8.65685
PP7 allele(+)	2	12.859
PP7 allele(+)	2	13.1207
PP7 allele(+)	2	14.7492
PP7 allele(+)	2	10.3916
PP7 allele(+)	2	14.0507
PP7 allele(+)	2	9.8514
PP7 allele(+)	2	13.6693
PP7 allele(+)	2	11.6756
PP7 allele(+)	2	15.755
PP7 allele(+)	2	10.6942
PP7 allele(+)	2	25.4516
PP7 allele(+)	2	13.5934
PP7 allele(+)	2	12.951
PP7 allele(+)	2	6.39781
PP7 allele(+)	2	13.4018
PP7 allele(+)	2	8.82474
PP7 allele(+)	2	17.3516
PP7 allele(+)	2	16.1333
PP7 allele(+)	2	10.2714
PP7 allele(+)	2	10.3465
PP7 allele(+)	2	5.79474
PP7 allele(+)	2	18.6592
PP7 allele(+)	2	15.1128
PP7 allele(+)	2	8.80793
PP7 allele(+)	2	10.699
PP7 allele(+)	2	11.5525
PP7 allele(+)	2	5.21207
PP7 allele(+)	2	10.0721
PP7 allele(+)	2	9.65618
PP7 allele(+)	2	11.4529
PP7 allele(+)	2	10.0806
PP7 allele(+)	2	9.40916
PP7 allele(+)	2	3.34956
PP7 allele(+)	2	9.92799
PP7 allele(+)	2	12.6693
PP7 allele(+)	2	19.5391
PP7 allele(+)	2	8.45653
PP7 allele(+)	2	15.6556
PP7 allele(+)	2	4.86204
PP7 allele(+)	2	11.0828
PP7 allele(+)	2	14.46
PP7 allele(+)	2	9.4052
PP7 allele(+)	2	9.7764
PP7 allele(+)	2	7.90911
PP7 allele(+)	2	5.47976
PP7 allele(+)	2	7.18152
PP7 allele(+)	2	12.9463
PP7 allele(+)	2	6.97258
PP7 allele(+)	2	3.83654
PP7 allele(+)	2	11.2591
PP7 allele(+)	2	18.5575
PP7 allele(+)	2	6.62289
PP7 allele(+)	2	11.5963
PP7 allele(+)	2	5.53765
PP7 allele(+)	2	12.267
PP7 allele(+)	2	5.72132
PP7 allele(+)	2	13.2455
PP7 allele(+)	2	10.5533
PP7 allele(+)	2	9.41374
PP7 allele(+)	2	8.15569
PP7 allele(+)	2	7.05604
PP7 allele(+)	2	7.84791
PP7 allele(+)	2	8.87553
PP7 allele(+)	2	9.10172
PP7 allele(+)	2	5.89209
PP7 allele(+)	2	4.01719
PP7 allele(+)	2	14.3208
PP7 allele(+)	2	10.2218
PP7 allele(+)	2	8.22524
PP7 allele(+)	2	3.437
PP7 allele(+)	2	4.55207
PP7 allele(+)	2	10.1571
PP7 allele(+)	2	4.60292
PP7 allele(+)	2	7.77748
PP7 allele(+)	2	6.93434
PP7 allele(+)	2	8.76088
PP7 allele(+)	2	2.29808
PP7 allele(+)	2	8.47392
PP7 allele(+)	2	4.04408
PP7 allele(+)	2	3.73137
PP7 allele(+)	2	8.53993
PP7 allele(+)	2	3.24703
PP7 allele(+)	2	2.46669
PP7 allele(+)	2	6.28769
PP7 allele(+)	2	4.26503
PP7 allele(+)	2	3.14764
PP7 allele(+)	2	8.8761
PP7 allele(+)	2	5.28739
PP7 allele(+)	2	1.81092
PP7 allele(+)	2	4.83024
PP7 allele(+)	2	7.05267
PP7 allele(+)	2	1.25951
PP7 allele(+)	2	1.1375
PP7 allele(+)	2	4.14546
PP7 allele(+)	2	1.03254
PP7 allele(+)	3	8.25977
PP7 allele(+)	3	7.45572
PP7 allele(+)	3	6.33313
PP7 allele(+)	3	9.1617
PP7 allele(+)	3	8.82087
PP7 allele(+)	3	6.59734
PP7 allele(+)	3	14.1673
PP7 allele(+)	3	9.23135
PP7 allele(+)	3	4.00442
PP7 allele(+)	3	11.0346
PP7 allele(+)	3	10.1538
PP7 allele(+)	3	5.66659
PP7 allele(+)	3	8.86067
PP7 allele(+)	3	5.37245
PP7 allele(+)	3	9.95943
PP7 allele(+)	3	7.39621
PP7 allele(+)	3	10.9928
PP7 allele(+)	3	15.1032
PP7 allele(+)	3	9.56681
PP7 allele(+)	3	4.916
PP7 allele(+)	3	13.9385
PP7 allele(+)	3	8.49721
PP7 allele(+)	3	11.5269
PP7 allele(+)	3	11.4576
PP7 allele(+)	3	3.59402
PP7 allele(+)	3	9.28289
PP7 allele(+)	3	10.8262
PP7 allele(+)	3	15.6232
PP7 allele(+)	3	11.2132
PP7 allele(+)	3	7.3503
PP7 allele(+)	3	5.65647
PP7 allele(+)	3	11.0023
PP7 allele(+)	3	15.9189
PP7 allele(+)	3	3.16483
PP7 allele(+)	3	14.8462
PP7 allele(+)	3	13.3574
PP7 allele(+)	3	12.2715
PP7 allele(+)	3	4.9907
PP7 allele(+)	3	10.7749
PP7 allele(+)	3	4.13699
PP7 allele(+)	3	10.9846
PP7 allele(+)	3	8.62042
PP7 allele(+)	3	7.29341
PP7 allele(+)	3	7.60134
PP7 allele(+)	3	7.82998
PP7 allele(+)	3	13.635
PP7 allele(+)	3	4.38517
PP7 allele(+)	3	2.28008
PP7 allele(+)	3	7.10059
PP7 allele(+)	3	5.82606
PP7 allele(+)	3	11.6679
PP7 allele(+)	3	14.4543
PP7 allele(+)	3	6.67134
PP7 allele(+)	3	11.9452
PP7 allele(+)	3	8.66415
PP7 allele(+)	3	7.87898
PP7 allele(+)	3	9.45994
PP7 allele(+)	3	9.32425
PP7 allele(+)	3	6.27617
PP7 allele(+)	3	13.8213
PP7 allele(+)	3	15.3289
PP7 allele(+)	3	6.792
PP7 allele(+)	3	14.1174
PP7 allele(+)	3	11.5048
PP7 allele(+)	3	11.0912
PP7 allele(+)	3	10.5871
PP7 allele(+)	3	12.8943
PP7 allele(+)	3	7.06751
PP7 allele(+)	3	14.5388
PP7 allele(+)	3	9.90743
PP7 allele(+)	3	10.4623
PP7 allele(+)	3	11.3403
PP7 allele(+)	3	9.24202
PP7 allele(+)	3	11.2887
PP7 allele(+)	3	11.1086
PP7 allele(+)	3	17.5065
PP7 allele(+)	3	8.87936
PP7 allele(+)	3	17.6053
PP7 allele(+)	3	8.97392
PP7 allele(+)	3	12.848
PP7 allele(+)	3	13.4227
PP7 allele(+)	3	17.7848
PP7 allele(+)	3	16.7353
PP7 allele(+)	3	11.893
PP7 allele(+)	3	16.0515
PP7 allele(+)	3	12.7427
PP7 allele(+)	3	15.5805
PP7 allele(+)	3	16.3227
PP7 allele(+)	3	10.9831
PP7 allele(+)	3	16.4046
PP7 allele(+)	3	9.86215
PP7 allele(+)	3	4.29494
PP7 allele(+)	3	16.1965
PP7 allele(+)	3	12.5926
PP7 allele(+)	3	13.4223
PP7 allele(+)	3	13.5923
PP7 allele(+)	3	18.4346
PP7 allele(+)	3	10.0463
PP7 allele(+)	3	12.4677
PP7 allele(+)	3	4.53002
PP7 allele(+)	3	11.0522
PP7 allele(+)	3	13.1118
PP7 allele(+)	3	12.842
PP7 allele(+)	3	14.4498
PP7 allele(+)	3	11.1401
PP7 allele(+)	3	10.5761
PP7 allele(+)	3	5.65288
PP7 allele(+)	3	8.51376
PP7 allele(+)	3	11.5388
PP7 allele(+)	3	15.8889
PP7 allele(+)	3	10.9872
PP7 allele(+)	3	10.9128
PP7 allele(+)	3	15.5929
PP7 allele(+)	3	9.68443
PP7 allele(+)	3	9.57308
PP7 allele(+)	3	13.3872
PP7 allele(+)	3	9.09294
PP7 allele(+)	3	11.1531
PP7 allele(+)	3	11.6798
PP7 allele(+)	3	13.7786
PP7 allele(+)	3	9.92357
PP7 allele(+)	3	9.33887
PP7 allele(+)	3	15.798
PP7 allele(+)	3	11.1111
PP7 allele(+)	3	11.0329
PP7 allele(+)	3	14.9548
PP7 allele(+)	3	10.7902
PP7 allele(+)	3	12.1127
PP7 allele(+)	3	12.5753
PP7 allele(+)	3	12.3311
PP7 allele(+)	3	17.0711
PP7 allele(+)	3	16.5631
PP7 allele(+)	3	10.5474
PP7 allele(+)	3	10.5392
PP7 allele(+)	3	18.6352
PP7 allele(+)	3	14.4786
PP7 allele(+)	3	15.8758
PP7 allele(+)	3	12.8437
PP7 allele(+)	3	11.6966
PP7 allele(+)	3	10.2466
PP7 allele(+)	3	9.56681
PP7 allele(+)	3	12.9209
PP7 allele(+)	3	13.0851
PP7 allele(+)	3	18.5894
PP7 allele(+)	3	19.0781
PP7 allele(+)	3	9.53606
PP7 allele(+)	3	10.8766
PP7 allele(+)	3	13.7885
PP7 allele(+)	3	8.01456
PP7 allele(+)	3	14.0962
PP7 allele(+)	3	15.9095
PP7 allele(+)	3	7.38653
PP7 allele(+)	3	14.8056
PP7 allele(+)	3	14.4287
PP7 allele(+)	3	5.85557
PP7 allele(+)	3	12.0357
PP7 allele(+)	3	9.61933
PP7 allele(+)	3	5.67926
PP7 allele(+)	3	14.9943
PP7 allele(+)	3	17.4304
PP7 allele(+)	3	8.42588
PP7 allele(+)	3	11.2103
PP7 allele(+)	3	11.1033
PP7 allele(+)	3	12.3314
PP7 allele(+)	3	13.9539
PP7 allele(+)	3	7.79074
PP7 allele(+)	3	12.6913
PP7 allele(+)	3	8.43582
PP7 allele(+)	3	6.46706
PP7 allele(+)	3	16.4172
PP7 allele(+)	3	18.835
PP7 allele(+)	3	16.6675
PP7 allele(+)	3	14.2063
PP7 allele(+)	3	15.9981
PP7 allele(+)	3	16.2451
PP7 allele(+)	3	7.17525
PP7 allele(+)	3	7.91058
PP7 allele(+)	3	10.1291
PP7 allele(+)	3	8.9987
PP7 allele(+)	3	9.17392
PP7 allele(+)	3	11.6919
PP7 allele(+)	3	6.8978
PP7 allele(+)	3	24.0806
PP7 allele(+)	3	15.2992
PP7 allele(+)	3	8.76157
PP7 allele(+)	3	9.48325
PP7 allele(+)	3	10.2231
PP7 allele(+)	3	11.6624
PP7 allele(+)	3	11.7
PP7 allele(+)	3	8.20604
PP7 allele(+)	3	14.5735
PP7 allele(+)	3	10.2804
PP7 allele(+)	3	14.0312
PP7 allele(+)	3	9.53652
PP7 allele(+)	3	10.0738
PP7 allele(+)	3	15.0769
PP7 allele(+)	3	8.96531
PP7 allele(+)	3	10.8607
PP7 allele(+)	3	10.5113
PP7 allele(+)	3	8.59063
PP7 allele(+)	3	12.1399
PP7 allele(+)	3	8.54822
PP7 allele(+)	3	11.0125
PP7 allele(+)	3	9.94429
PP7 allele(+)	3	11.9803
PP7 allele(+)	3	6.48934
PP7 allele(+)	3	5.98218
PP7 allele(+)	3	9.93009
PP7 allele(+)	3	15.9228
PP7 allele(+)	3	7.46033
PP7 allele(+)	3	8.25583
PP7 allele(+)	3	7.56864
PP7 allele(+)	3	13.2058
PP7 allele(+)	3	11.4989
PP7 allele(+)	3	10.1792
PP7 allele(+)	3	16.0293
PP7 allele(+)	3	5.24919
PP7 allele(+)	3	10.086
PP7 allele(+)	3	7.20858
PP7 allele(+)	3	16.3038
PP7 allele(+)	3	7.31986
PP7 allele(+)	3	9.05445
PP7 allele(+)	3	9.3477
PP7 allele(+)	3	8.89621
PP7 allele(+)	3	10.5192
PP7 allele(+)	3	16.264
PP7 allele(+)	3	12.7131
PP7 allele(+)	3	10.7556
PP7 allele(+)	3	10.6263
PP7 allele(+)	3	14.1407
PP7 allele(+)	3	18.144
PP7 allele(+)	3	8.23489
PP7 allele(+)	3	7.38329

## Sheet: Fig.3d
Fig.3d
Total PP7 output
	Replicate	Total RNA produced (A.U.)
Convergent	1	4.70215
Convergent	1	4.81695
Convergent	1	4.00341
Convergent	1	7.46851
Convergent	1	4.19787
Convergent	1	3.44083
Convergent	1	3.28935
Convergent	1	2.68337
Convergent	1	4.56525
Convergent	1	4.49659
Convergent	1	2.44886
Convergent	1	3.76275
Convergent	1	3.99336
Convergent	1	2.89109
Convergent	1	3.30273
Convergent	1	3.29957
Convergent	1	4.06154
Convergent	1	3.47465
Convergent	1	3.86085
Convergent	1	4.58242
Convergent	1	4.72057
Convergent	1	6.06321
Convergent	1	5.84029
Convergent	1	5.92164
Convergent	1	5.01875
Convergent	1	4.11931
Convergent	1	5.78365
Convergent	1	5.31996
Convergent	1	4.76769
Convergent	1	7.09285
Convergent	1	6.92594
Convergent	1	5.3427
Convergent	1	7.08448
Convergent	1	5.33047
Convergent	1	3.60202
Convergent	1	4.22066
Convergent	1	6.29213
Convergent	1	5.85444
Convergent	1	10.263
Convergent	1	7.93086
Convergent	1	3.68723
Convergent	1	9.45186
Convergent	1	7.2188
Convergent	1	8.42026
Convergent	1	5.1562
Convergent	1	7.68043
Convergent	1	5.33679
Convergent	1	7.24472
Convergent	1	4.56904
Convergent	1	7.43428
Convergent	1	6.82572
Convergent	1	4.48096
Convergent	1	7.32909
Convergent	1	9.22312
Convergent	1	7.93371
Convergent	1	12.8531
Convergent	1	5.4576
Convergent	1	5.84958
Convergent	1	4.48904
Convergent	1	13.7838
Convergent	1	7.06112
Convergent	1	6.51834
Convergent	1	6.04972
Convergent	1	4.58088
Convergent	1	8.6386
Convergent	1	7.49484
Convergent	1	5.01976
Convergent	1	3.69599
Convergent	1	11.1501
Convergent	1	8.03186
Convergent	1	14.0603
Convergent	1	5.9402
Convergent	1	9.5996
Convergent	1	11.4775
Convergent	1	4.89687
Convergent	1	8.39254
Convergent	1	8.77163
Convergent	1	8.72345
Convergent	1	5.02863
Convergent	1	7.9575
Convergent	1	8.71626
Convergent	1	14.5464
Convergent	1	4.94804
Convergent	1	7.51131
Convergent	1	4.79131
Convergent	1	7.29245
Convergent	1	12.793
Convergent	1	4.47411
Convergent	1	7.55228
Convergent	1	11.3665
Convergent	1	6.62687
Convergent	1	10.7412
Convergent	1	9.98863
Convergent	1	7.31046
Convergent	1	9.96721
Convergent	1	6.90295
Convergent	1	6.41256
Convergent	1	4.17063
Convergent	1	5.20327
Convergent	1	10.1752
Convergent	1	7.64037
Convergent	1	7.31135
Convergent	1	7.20109
Convergent	1	6.8352
Convergent	1	7.55593
Convergent	1	7.93727
Convergent	1	7.09179
Convergent	1	9.31375
Convergent	1	7.88492
Convergent	1	8.34367
Convergent	1	4.27847
Convergent	1	8.71226
Convergent	1	7.11743
Convergent	1	6.85546
Convergent	1	4.80716
Convergent	1	9.03042
Convergent	1	5.93156
Convergent	1	11.4609
Convergent	1	13.6782
Convergent	1	7.59631
Convergent	1	6.46996
Convergent	1	9.65297
Convergent	1	4.83026
Convergent	1	6.12978
Convergent	1	10.6299
Convergent	1	5.16351
Convergent	1	6.09682
Convergent	1	9.55486
Convergent	1	16.7152
Convergent	1	8.01373
Convergent	1	6.80424
Convergent	1	6.59176
Convergent	1	7.35176
Convergent	1	6.16709
Convergent	1	4.34755
Convergent	1	4.36089
Convergent	1	10.9004
Convergent	1	6.35656
Convergent	1	5.75396
Convergent	1	11.0752
Convergent	1	6.22093
Convergent	1	7.86867
Convergent	1	9.34242
Convergent	1	8.72482
Convergent	1	8.80544
Convergent	1	9.85945
Convergent	1	6.88333
Convergent	1	10.8375
Convergent	1	9.27164
Convergent	1	9.23203
Convergent	1	4.70206
Convergent	1	4.59379
Convergent	1	7.6982
Convergent	1	9.85458
Convergent	1	10.3735
Convergent	1	7.81229
Convergent	1	5.81259
Convergent	1	8.78968
Convergent	1	6.98689
Convergent	1	10.1511
Convergent	1	10.4038
Convergent	1	7.27459
Convergent	1	12.2853
Convergent	1	10.5234
Convergent	1	8.92399
Convergent	1	6.67122
Convergent	1	5.97802
Convergent	1	7.64865
Convergent	1	7.10972
Convergent	1	7.01134
Convergent	1	9.51039
Convergent	1	9.59641
Convergent	1	9.80243
Convergent	1	15.8723
Convergent	1	5.05718
Convergent	1	6.81314
Convergent	1	8.26005
Convergent	1	7.31438
Convergent	1	8.77801
Convergent	1	9.36579
Convergent	1	10.7806
Convergent	1	12.2592
Convergent	1	5.57867
Convergent	1	6.25731
Convergent	1	3.76894
Convergent	1	9.40654
Convergent	1	13.0187
Convergent	1	4.01656
Convergent	1	9.23577
Convergent	1	5.65855
Convergent	1	5.76037
Convergent	1	6.71652
Convergent	1	5.17787
Convergent	1	5.22855
Convergent	1	6.59104
Convergent	1	10.9264
Convergent	1	5.43109
Convergent	1	6.34468
Convergent	1	5.22116
Convergent	1	3.68729
Convergent	1	6.80528
Convergent	1	6.29413
Convergent	1	6.85587
Convergent	1	5.51039
Convergent	1	6.92651
Convergent	1	7.48404
Convergent	1	8.2101
Convergent	1	5.62622
Convergent	1	6.14374
Convergent	1	6.71884
Convergent	1	8.36771
Convergent	1	8.44271
Convergent	1	6.32114
Convergent	1	10.1174
Convergent	1	6.52435
Convergent	1	5.76657
Convergent	1	9.98986
Convergent	1	9.57485
Convergent	1	3.42193
Convergent	1	5.37879
Convergent	1	5.15063
Convergent	1	7.03902
Convergent	1	7.51194
Convergent	1	5.18376
Convergent	1	3.98856
Convergent	1	6.4298
Convergent	1	9.34518
Convergent	1	7.95296
Convergent	1	4.68661
Convergent	1	6.43331
Convergent	1	4.91726
Convergent	1	6.30038
Convergent	1	4.5845
Convergent	1	5.57884
Convergent	1	7.8511
Convergent	1	6.20827
Convergent	1	7.34226
Convergent	1	6.22076
Convergent	1	7.43398
Convergent	1	7.1789
Convergent	1	4.27243
Convergent	1	4.21343
Convergent	1	7.29271
Convergent	1	6.809
Convergent	1	6.91762
Convergent	1	4.94159
Convergent	1	4.65939
Convergent	1	3.84939
Convergent	1	5.42691
Convergent	1	3.51609
Convergent	1	4.02747
Convergent	1	3.04455
Convergent	1	6.5592
Convergent	1	6.0865
Convergent	1	7.63091
Convergent	1	7.48132
Convergent	1	8.78157
Convergent	2	4.57031
Convergent	2	4.28939
Convergent	2	4.555
Convergent	2	5.21655
Convergent	2	3.78254
Convergent	2	5.1568
Convergent	2	5.12201
Convergent	2	5.16128
Convergent	2	3.90512
Convergent	2	3.71769
Convergent	2	3.21983
Convergent	2	5.36448
Convergent	2	6.18449
Convergent	2	5.71427
Convergent	2	5.47059
Convergent	2	4.35427
Convergent	2	8.09037
Convergent	2	5.57521
Convergent	2	5.16947
Convergent	2	4.13051
Convergent	2	4.61261
Convergent	2	5.95549
Convergent	2	5.52986
Convergent	2	5.78508
Convergent	2	4.40443
Convergent	2	5.40245
Convergent	2	4.37104
Convergent	2	4.97987
Convergent	2	4.05365
Convergent	2	8.10402
Convergent	2	3.53584
Convergent	2	3.89432
Convergent	2	6.73102
Convergent	2	5.07068
Convergent	2	5.18528
Convergent	2	4.96119
Convergent	2	5.14803
Convergent	2	5.50026
Convergent	2	4.67178
Convergent	2	3.98537
Convergent	2	6.30196
Convergent	2	5.04858
Convergent	2	4.3325
Convergent	2	5.30796
Convergent	2	4.28697
Convergent	2	7.94811
Convergent	2	5.27423
Convergent	2	4.35393
Convergent	2	5.04406
Convergent	2	5.67296
Convergent	2	7.13864
Convergent	2	4.5122
Convergent	2	7.59205
Convergent	2	6.78484
Convergent	2	8.62494
Convergent	2	4.31518
Convergent	2	8.51639
Convergent	2	4.62887
Convergent	2	6.46398
Convergent	2	6.05521
Convergent	2	5.80126
Convergent	2	4.47453
Convergent	2	5.78717
Convergent	2	4.78084
Convergent	2	5.98992
Convergent	2	4.50375
Convergent	2	4.58623
Convergent	2	5.99498
Convergent	2	6.73033
Convergent	2	3.32348
Convergent	2	6.35243
Convergent	2	6.08734
Convergent	2	7.98199
Convergent	2	7.7691
Convergent	2	6.2915
Convergent	2	4.99821
Convergent	2	5.20801
Convergent	2	5.2071
Convergent	2	8.2347
Convergent	2	5.25532
Convergent	2	5.12377
Convergent	2	4.90499
Convergent	2	7.48121
Convergent	2	3.77725
Convergent	2	4.0847
Convergent	2	5.69615
Convergent	2	5.23554
Convergent	2	6.41376
Convergent	2	4.97878
Convergent	2	5.81059
Convergent	2	6.41249
Convergent	2	6.6688
Convergent	2	4.98829
Convergent	2	4.97969
Convergent	2	5.39919
Convergent	2	6.4013
Convergent	2	5.58294
Convergent	2	6.74804
Convergent	2	6.60848
Convergent	2	7.41741
Convergent	2	6.61444
Convergent	2	5.65879
Convergent	2	4.90354
Convergent	2	5.75887
Convergent	2	5.82332
Convergent	2	6.38141
Convergent	2	4.65905
Convergent	2	4.08298
Convergent	2	8.6702
Convergent	2	4.70148
Convergent	2	5.76428
Convergent	2	8.05012
Convergent	2	6.59216
Convergent	2	10.0711
Convergent	2	6.58978
Convergent	2	6.49386
Convergent	2	5.29192
Convergent	2	5.86629
Convergent	2	6.45342
Convergent	2	4.17146
Convergent	2	7.01718
Convergent	2	4.90036
Convergent	2	5.22062
Convergent	2	7.00995
Convergent	2	7.22427
Convergent	2	4.45569
Convergent	2	9.2872
Convergent	2	5.12833
Convergent	2	8.00205
Convergent	2	9.4311
Convergent	2	4.89358
Convergent	2	8.95872
Convergent	2	5.38473
Convergent	2	4.7875
Convergent	2	5.58511
Convergent	2	3.46861
Convergent	2	4.23328
Convergent	2	5.88071
Convergent	2	6.21501
Convergent	2	9.44535
Convergent	2	7.56055
Convergent	2	7.06591
Convergent	2	6.95843
Convergent	2	4.93628
Convergent	2	7.45087
Convergent	2	5.66823
Convergent	2	4.03043
Convergent	2	5.36595
Convergent	2	6.3068
Convergent	2	6.33244
Convergent	2	6.12622
Convergent	2	6.28156
Convergent	2	4.84679
Convergent	2	7.22182
Convergent	2	4.61306
Convergent	2	4.37524
Convergent	2	7.08833
Convergent	2	5.24429
Convergent	2	9.37774
Convergent	2	6.1069
Convergent	2	5.65001
Convergent	2	5.95008
Convergent	2	4.73677
Convergent	2	7.18464
Convergent	2	6.23063
Convergent	2	5.11615
Convergent	2	8.88672
Convergent	2	4.14868
Convergent	2	5.70054
Convergent	2	5.50093
Convergent	2	6.14813
Convergent	2	4.49516
Convergent	2	5.3197
Convergent	2	4.60433
Convergent	2	6.81453
Convergent	2	3.97295
Convergent	2	6.07674
Convergent	2	4.87409
Convergent	2	5.34949
Convergent	2	5.27657
Convergent	2	6.2225
Convergent	2	5.08402
Convergent	2	5.79827
Convergent	2	6.77362
Convergent	2	5.58099
Convergent	2	5.80213
Convergent	2	10.191
Convergent	2	6.09142
Convergent	2	5.68748
Convergent	2	4.95732
Convergent	2	4.81848
Convergent	2	6.05346
Convergent	2	4.78834
Convergent	2	5.77126
Convergent	2	4.42513
Convergent	2	6.44627
Convergent	2	4.92391
Convergent	2	3.65034
Convergent	2	7.33749
Convergent	2	5.6451
Convergent	2	6.22295
Convergent	2	4.98392
Convergent	2	5.30357
Convergent	2	7.71505
Convergent	2	5.51104
Convergent	2	4.28188
Convergent	2	3.43871
Convergent	2	4.88084
Convergent	2	3.85413
Convergent	2	3.59469
Convergent	2	4.89999
Convergent	2	5.25522
Convergent	2	4.11403
Convergent	2	4.42772
Convergent	2	3.66921
Convergent	2	6.67542
Convergent	2	5.05112
Convergent	2	4.77094
Convergent	2	4.86499
Convergent	2	5.30479
Convergent	2	6.00089
Convergent	2	4.8755
Convergent	2	4.83468
Convergent	2	4.90075
Convergent	2	3.49825
Convergent	2	3.62616
Convergent	2	4.3176
Convergent	2	3.86171
Convergent	2	5.90592
Convergent	2	5.10136
Convergent	2	4.67386
Convergent	2	3.96129
Convergent	2	5.55362
Convergent	2	4.53806
Convergent	2	4.38623
Convergent	2	6.37015
Convergent	2	4.29188
Convergent	2	4.18728
Convergent	2	5.01016
Convergent	2	5.92379
Convergent	2	4.58735
Convergent	2	3.91074
Convergent	2	3.66601
Convergent	2	2.62205
Convergent	2	3.69905
Convergent	2	4.18256
Convergent	2	3.92882
Convergent	2	3.99235
Convergent	2	4.2477
Convergent	2	3.35376
Convergent	2	3.7398
Convergent	2	4.27647
Convergent	2	3.79762
Convergent	2	4.91793
Convergent	2	3.63505
Convergent	2	3.01742
Convergent	2	3.63317
Convergent	2	3.94359
Convergent	2	3.08094
Convergent	2	3.46735
Convergent	2	2.88064
Convergent	2	2.44991
Convergent	2	2.37031
Convergent	2	2.9457
Convergent	2	2.5195
Convergent	2	2.44231
Convergent	2	3.20027
Convergent	2	2.95535
Convergent	2	2.80516
Convergent	2	2.91916
Convergent	2	2.86829
Convergent	2	3.36239
Convergent	2	2.72964
Convergent	2	2.44492
Convergent	3	4.6467
Convergent	3	4.52454
Convergent	3	5.04956
Convergent	3	4.21981
Convergent	3	8.42778
Convergent	3	6.38089
Convergent	3	9.32492
Convergent	3	4.67638
Convergent	3	5.13832
Convergent	3	7.70373
Convergent	3	5.40445
Convergent	3	4.69531
Convergent	3	5.7496
Convergent	3	8.59663
Convergent	3	4.19763
Convergent	3	6.56547
Convergent	3	8.90737
Convergent	3	7.01778
Convergent	3	5.03027
Convergent	3	5.49062
Convergent	3	6.81504
Convergent	3	5.61641
Convergent	3	8.39201
Convergent	3	6.68038
Convergent	3	4.58599
Convergent	3	5.42871
Convergent	3	9.76403
Convergent	3	6.20617
Convergent	3	6.39039
Convergent	3	9.4363
Convergent	3	6.64539
Convergent	3	6.18318
Convergent	3	5.58405
Convergent	3	7.21727
Convergent	3	6.05233
Convergent	3	4.63832
Convergent	3	5.27209
Convergent	3	5.36654
Convergent	3	5.06068
Convergent	3	5.69734
Convergent	3	5.57537
Convergent	3	9.11204
Convergent	3	10.1394
Convergent	3	5.33369
Convergent	3	6.56834
Convergent	3	8.45758
Convergent	3	7.45937
Convergent	3	5.93872
Convergent	3	6.12143
Convergent	3	7.60469
Convergent	3	6.64894
Convergent	3	6.23723
Convergent	3	8.2463
Convergent	3	8.47186
Convergent	3	8.06039
Convergent	3	8.87145
Convergent	3	7.16033
Convergent	3	8.17326
Convergent	3	5.05241
Convergent	3	4.04156
Convergent	3	5.32077
Convergent	3	7.88558
Convergent	3	7.66077
Convergent	3	6.27043
Convergent	3	10.3179
Convergent	3	12.4713
Convergent	3	5.39784
Convergent	3	10.2261
Convergent	3	8.57045
Convergent	3	4.7751
Convergent	3	7.9882
Convergent	3	10.2299
Convergent	3	6.46298
Convergent	3	7.60759
Convergent	3	12.6119
Convergent	3	6.29641
Convergent	3	8.92228
Convergent	3	6.82891
Convergent	3	6.79212
Convergent	3	10.7703
Convergent	3	3.94962
Convergent	3	5.13834
Convergent	3	7.48924
Convergent	3	6.04405
Convergent	3	10.499
Convergent	3	9.30169
Convergent	3	6.04743
Convergent	3	7.36616
Convergent	3	4.98072
Convergent	3	7.53198
Convergent	3	6.84213
Convergent	3	6.65528
Convergent	3	5.67816
Convergent	3	5.84147
Convergent	3	10.6691
Convergent	3	6.83471
Convergent	3	6.26609
Convergent	3	4.83679
Convergent	3	9.90086
Convergent	3	5.01026
Convergent	3	12.854
Convergent	3	5.72276
Convergent	3	7.90377
Convergent	3	8.98822
Convergent	3	10.2024
Convergent	3	8.40737
Convergent	3	6.5779
Convergent	3	8.24007
Convergent	3	7.21634
Convergent	3	6.0529
Convergent	3	8.9931
Convergent	3	10.0908
Convergent	3	6.38323
Convergent	3	8.02302
Convergent	3	3.72492
Convergent	3	5.67192
Convergent	3	6.49134
Convergent	3	9.10119
Convergent	3	6.68787
Convergent	3	10.1988
Convergent	3	7.65663
Convergent	3	9.14616
Convergent	3	8.59604
Convergent	3	12.5147
Convergent	3	9.74534
Convergent	3	9.70154
Convergent	3	6.78477
Convergent	3	3.19185
Convergent	3	5.49811
Convergent	3	5.23491
Convergent	3	4.57391
Convergent	3	5.73125
Convergent	3	6.64718
Convergent	3	5.45466
Convergent	3	5.19951
Convergent	3	6.47808
Convergent	3	5.57282
Convergent	3	5.80686
Convergent	3	6.77426
Convergent	3	6.44648
Convergent	3	7.83301
Convergent	3	4.59548
Convergent	3	4.39592
Convergent	3	7.6234
Convergent	3	7.78923
Convergent	3	6.20115
Convergent	3	6.27643
Convergent	3	7.1717
Convergent	3	5.48918
Convergent	3	8.93799
Convergent	3	11.3327
Convergent	3	4.26553
Convergent	3	7.53828
Convergent	3	6.75997
Convergent	3	4.79777
Convergent	3	3.62662
Convergent	3	3.52993
Convergent	3	3.86061
Convergent	3	7.15592
Convergent	3	6.95856
Convergent	3	3.65739
Convergent	3	7.24387
Convergent	3	7.3672
Convergent	3	5.17298
Convergent	3	3.73547
Convergent	3	4.0454
Convergent	3	4.12734
Convergent	3	3.44643
Convergent	3	4.86053
Convergent	3	5.18788
Convergent	3	3.89948
Convergent	3	4.01752
Convergent	3	5.69333
Convergent	3	3.45988
Convergent	3	6.36367
Convergent	3	3.20336
Convergent	3	4.94632
Convergent	3	6.99852
Convergent	3	3.86949
Convergent	3	2.66069
Convergent	3	3.90448
Convergent	3	4.19424
Convergent	3	3.81399
Convergent	3	3.66644
Convergent	3	3.55
Convergent	3	3.09681
Convergent	3	6.96214
Convergent	3	3.25823
Tandem	1	5.35489
Tandem	1	5.92661
Tandem	1	5.58639
Tandem	1	7.83673
Tandem	1	5.12181
Tandem	1	6.14754
Tandem	1	5.79769
Tandem	1	4.27573
Tandem	1	5.40743
Tandem	1	3.94644
Tandem	1	5.84553
Tandem	1	6.38628
Tandem	1	3.51625
Tandem	1	5.87142
Tandem	1	7.01872
Tandem	1	5.84861
Tandem	1	4.83464
Tandem	1	3.75719
Tandem	1	5.6929
Tandem	1	4.52164
Tandem	1	4.33658
Tandem	1	5.16896
Tandem	1	7.31741
Tandem	1	3.99286
Tandem	1	4.39845
Tandem	1	5.21424
Tandem	1	4.72159
Tandem	1	6.70851
Tandem	1	3.94351
Tandem	1	5.55576
Tandem	1	4.32278
Tandem	1	4.18219
Tandem	1	6.52246
Tandem	1	6.43141
Tandem	1	6.61628
Tandem	1	7.0659
Tandem	1	6.05599
Tandem	1	7.5492
Tandem	1	5.4903
Tandem	1	6.19126
Tandem	1	6.84503
Tandem	1	5.87089
Tandem	1	7.89392
Tandem	1	5.45652
Tandem	1	10.3903
Tandem	1	4.84709
Tandem	1	5.86304
Tandem	1	6.32781
Tandem	1	3.87855
Tandem	1	5.26684
Tandem	1	7.20989
Tandem	1	8.25626
Tandem	1	8.66499
Tandem	1	6.29584
Tandem	1	6.30803
Tandem	1	4.99504
Tandem	1	3.13665
Tandem	1	6.7043
Tandem	1	4.86324
Tandem	1	6.13271
Tandem	1	4.21939
Tandem	1	3.58465
Tandem	1	5.17524
Tandem	1	5.09778
Tandem	1	7.96836
Tandem	1	7.12344
Tandem	1	3.28676
Tandem	1	5.20172
Tandem	1	6.45239
Tandem	1	7.35875
Tandem	1	8.82246
Tandem	1	5.16512
Tandem	1	5.5403
Tandem	1	5.83198
Tandem	1	5.20192
Tandem	1	4.40005
Tandem	1	4.48234
Tandem	1	3.89026
Tandem	1	5.51631
Tandem	1	3.62101
Tandem	1	5.51306
Tandem	1	5.30044
Tandem	1	8.44243
Tandem	1	3.57652
Tandem	1	3.78698
Tandem	1	4.57821
Tandem	1	3.78868
Tandem	1	4.60459
Tandem	1	4.60557
Tandem	1	4.1231
Tandem	1	3.55947
Tandem	1	5.04672
Tandem	1	8.36066
Tandem	1	5.88731
Tandem	1	3.99512
Tandem	1	6.53988
Tandem	1	6.31545
Tandem	1	8.02791
Tandem	1	6.1836
Tandem	1	3.5711
Tandem	1	3.82764
Tandem	1	7.88987
Tandem	1	2.90093
Tandem	1	5.20798
Tandem	1	4.45494
Tandem	1	7.09169
Tandem	1	10.4012
Tandem	1	3.75818
Tandem	1	6.16297
Tandem	1	5.41016
Tandem	1	5.51809
Tandem	1	5.08291
Tandem	1	6.98082
Tandem	1	7.37076
Tandem	1	6.55791
Tandem	1	6.21068
Tandem	1	5.56344
Tandem	1	10.3732
Tandem	1	9.84854
Tandem	1	4.96063
Tandem	1	8.07382
Tandem	1	3.40968
Tandem	1	7.14692
Tandem	1	6.56604
Tandem	1	5.84569
Tandem	1	6.49822
Tandem	1	7.42804
Tandem	1	3.26011
Tandem	1	5.63021
Tandem	1	4.59669
Tandem	1	8.12362
Tandem	1	7.72564
Tandem	1	7.08279
Tandem	1	8.41115
Tandem	1	4.91871
Tandem	1	4.76162
Tandem	1	4.74683
Tandem	1	7.90318
Tandem	1	5.03797
Tandem	1	5.14164
Tandem	1	3.91766
Tandem	1	6.47566
Tandem	1	7.68512
Tandem	1	5.82797
Tandem	1	9.129
Tandem	1	6.25262
Tandem	1	6.90469
Tandem	1	4.34845
Tandem	1	7.11312
Tandem	1	6.41593
Tandem	1	4.44817
Tandem	1	5.72155
Tandem	1	5.3281
Tandem	1	6.38412
Tandem	1	8.17277
Tandem	1	7.28342
Tandem	1	6.78604
Tandem	1	8.03459
Tandem	1	6.42678
Tandem	1	8.26137
Tandem	1	6.49212
Tandem	1	5.60311
Tandem	1	5.76047
Tandem	1	3.74461
Tandem	1	6.71342
Tandem	1	3.2356
Tandem	1	3.41258
Tandem	1	6.37076
Tandem	1	4.31962
Tandem	1	5.92298
Tandem	1	6.34967
Tandem	1	3.93696
Tandem	1	4.81559
Tandem	1	5.8697
Tandem	1	4.39436
Tandem	1	5.99309
Tandem	1	7.23728
Tandem	1	11.4513
Tandem	1	6.82151
Tandem	1	3.68548
Tandem	1	7.18069
Tandem	1	7.10899
Tandem	1	2.43541
Tandem	1	2.17323
Tandem	1	3.06119
Tandem	1	5.68532
Tandem	1	3.65902
Tandem	1	5.76688
Tandem	1	5.70531
Tandem	1	5.10533
Tandem	1	5.56974
Tandem	1	6.26118
Tandem	1	5.74949
Tandem	1	5.19522
Tandem	1	4.46034
Tandem	1	3.14367
Tandem	1	6.28894
Tandem	1	4.55831
Tandem	1	5.45438
Tandem	1	3.5417
Tandem	1	4.76431
Tandem	1	5.08947
Tandem	1	9.46705
Tandem	1	4.98851
Tandem	1	5.61079
Tandem	1	4.76595
Tandem	1	6.95018
Tandem	1	5.52212
Tandem	1	5.74907
Tandem	1	3.74569
Tandem	1	4.46684
Tandem	1	5.96962
Tandem	1	5.42154
Tandem	1	3.58223
Tandem	1	3.89689
Tandem	1	6.11462
Tandem	1	4.28472
Tandem	1	3.594
Tandem	1	2.65234
Tandem	1	4.14716
Tandem	1	3.58934
Tandem	1	3.14029
Tandem	1	4.34896
Tandem	1	3.47836
Tandem	2	5.47962
Tandem	2	7.0644
Tandem	2	3.43758
Tandem	2	5.35638
Tandem	2	6.08363
Tandem	2	5.15555
Tandem	2	8.40077
Tandem	2	6.32301
Tandem	2	4.54728
Tandem	2	5.62189
Tandem	2	4.15055
Tandem	2	9.64725
Tandem	2	8.19025
Tandem	2	5.49243
Tandem	2	7.88724
Tandem	2	5.19213
Tandem	2	12.7756
Tandem	2	6.04144
Tandem	2	7.88207
Tandem	2	10.2713
Tandem	2	6.18228
Tandem	2	7.8115
Tandem	2	2.84618
Tandem	2	5.00885
Tandem	2	10.1982
Tandem	2	5.33582
Tandem	2	9.43263
Tandem	2	6.31306
Tandem	2	7.10368
Tandem	2	4.89494
Tandem	2	6.60396
Tandem	2	5.62954
Tandem	2	8.10928
Tandem	2	5.60271
Tandem	2	3.05422
Tandem	2	5.88679
Tandem	2	7.06044
Tandem	2	5.53691
Tandem	2	6.07762
Tandem	2	4.28697
Tandem	2	4.73839
Tandem	2	4.35727
Tandem	2	7.22736
Tandem	2	4.81104
Tandem	2	4.95009
Tandem	2	5.71281
Tandem	2	4.42942
Tandem	2	5.04882
Tandem	2	4.37847
Tandem	2	5.49296
Tandem	2	8.67286
Tandem	2	9.12288
Tandem	2	4.0576
Tandem	2	7.74701
Tandem	2	4.5746
Tandem	2	7.04953
Tandem	2	7.83733
Tandem	2	8.83838
Tandem	2	6.66798
Tandem	2	8.17082
Tandem	2	4.3104
Tandem	2	5.32194
Tandem	2	7.44758
Tandem	2	5.14766
Tandem	2	6.41149
Tandem	2	6.15591
Tandem	2	8.04836
Tandem	2	4.83614
Tandem	2	11.9058
Tandem	2	7.32167
Tandem	2	7.13595
Tandem	2	10.7327
Tandem	2	4.67058
Tandem	2	5.01677
Tandem	2	9.59918
Tandem	2	3.53042
Tandem	2	5.50427
Tandem	2	6.71155
Tandem	2	4.97599
Tandem	2	5.29903
Tandem	2	4.40584
Tandem	2	8.04103
Tandem	2	6.01751
Tandem	2	8.20281
Tandem	2	13.849
Tandem	2	5.75778
Tandem	2	7.49465
Tandem	2	6.97325
Tandem	2	7.36554
Tandem	2	5.80792
Tandem	2	4.75072
Tandem	2	5.82866
Tandem	2	5.85624
Tandem	2	6.17841
Tandem	2	8.11561
Tandem	2	6.73957
Tandem	2	5.43631
Tandem	2	4.76704
Tandem	2	6.32203
Tandem	2	7.35085
Tandem	2	6.29014
Tandem	2	6.98951
Tandem	2	5.64496
Tandem	2	4.60194
Tandem	2	6.45398
Tandem	2	5.01591
Tandem	2	6.12736
Tandem	2	5.87588
Tandem	2	6.63488
Tandem	2	10.303
Tandem	2	8.84719
Tandem	2	7.83507
Tandem	2	7.38408
Tandem	2	9.37406
Tandem	2	11.2578
Tandem	2	6.4852
Tandem	2	6.00807
Tandem	2	8.14891
Tandem	2	6.78027
Tandem	2	6.72829
Tandem	2	5.20801
Tandem	2	7.94835
Tandem	2	7.85641
Tandem	2	5.80191
Tandem	2	8.22063
Tandem	2	4.97752
Tandem	2	8.47283
Tandem	2	5.00155
Tandem	2	6.22595
Tandem	2	5.10911
Tandem	2	5.74101
Tandem	2	5.29208
Tandem	2	4.61796
Tandem	2	5.45154
Tandem	2	5.05301
Tandem	2	4.23072
Tandem	2	9.87768
Tandem	2	7.25733
Tandem	2	6.83473
Tandem	2	4.78389
Tandem	2	4.37655
Tandem	2	6.20761
Tandem	2	5.23152
Tandem	2	6.39695
Tandem	2	9.18997
Tandem	2	5.19328
Tandem	2	5.01108
Tandem	2	8.2963
Tandem	2	5.70158
Tandem	2	6.48107
Tandem	2	8.54588
Tandem	2	7.58518
Tandem	2	9.28411
Tandem	2	6.73765
Tandem	2	7.82819
Tandem	2	5.26165
Tandem	2	4.83838
Tandem	2	5.07774
Tandem	2	4.88788
Tandem	2	7.64023
Tandem	2	5.17146
Tandem	2	5.35152
Tandem	2	5.3605
Tandem	2	5.52731
Tandem	2	3.40129
Tandem	2	4.7403
Tandem	2	6.15108
Tandem	2	4.86459
Tandem	2	5.87273
Tandem	2	6.43628
Tandem	2	6.09879
Tandem	2	4.71188
Tandem	2	4.97253
Tandem	2	5.99435
Tandem	2	5.32912
Tandem	2	5.79919
Tandem	2	7.54043
Tandem	2	6.1547
Tandem	2	4.09579
Tandem	2	2.69899
Tandem	2	4.8132
Tandem	2	8.45807
Tandem	2	3.97577
Tandem	2	6.48358
Tandem	2	7.31013
Tandem	2	5.13381
Tandem	2	6.53906
Tandem	2	4.40943
Tandem	3	3.12664
Tandem	3	4.84748
Tandem	3	4.31644
Tandem	3	4.98995
Tandem	3	5.17116
Tandem	3	7.82894
Tandem	3	4.42269
Tandem	3	5.87481
Tandem	3	7.788
Tandem	3	4.57248
Tandem	3	7.78874
Tandem	3	3.59878
Tandem	3	6.69042
Tandem	3	3.8137
Tandem	3	4.18081
Tandem	3	5.00316
Tandem	3	4.24652
Tandem	3	7.11209
Tandem	3	10.0961
Tandem	3	6.07531
Tandem	3	4.99515
Tandem	3	7.66817
Tandem	3	3.97079
Tandem	3	3.9773
Tandem	3	4.29198
Tandem	3	9.09661
Tandem	3	7.31711
Tandem	3	12.6826
Tandem	3	7.06044
Tandem	3	11.367
Tandem	3	8.05236
Tandem	3	7.94695
Tandem	3	5.63494
Tandem	3	5.59361
Tandem	3	8.14703
Tandem	3	6.72626
Tandem	3	8.93311
Tandem	3	9.95874
Tandem	3	7.25764
Tandem	3	6.54168
Tandem	3	6.66427
Tandem	3	4.92756
Tandem	3	5.26789
Tandem	3	5.08403
Tandem	3	7.57463
Tandem	3	5.23414
Tandem	3	6.32681
Tandem	3	6.74762
Tandem	3	6.93083
Tandem	3	7.04946
Tandem	3	6.85504
Tandem	3	13.601
Tandem	3	9.90456
Tandem	3	13.164
Tandem	3	9.85318
Tandem	3	9.9882
Tandem	3	10.4583
Tandem	3	9.95686
Tandem	3	7.59246
Tandem	3	10.0019
Tandem	3	4.42501
Tandem	3	7.72868
Tandem	3	6.63663
Tandem	3	9.03156
Tandem	3	8.29661
Tandem	3	7.92317
Tandem	3	6.90204
Tandem	3	8.41538
Tandem	3	13.246
Tandem	3	10.5439
Tandem	3	10.4135
Tandem	3	8.88384
Tandem	3	5.79648
Tandem	3	8.11377
Tandem	3	5.68689
Tandem	3	8.39846
Tandem	3	13.9179
Tandem	3	8.02136
Tandem	3	18.1193
Tandem	3	14.1253
Tandem	3	5.46407
Tandem	3	6.79246
Tandem	3	11.8537
Tandem	3	7.26053
Tandem	3	13.8462
Tandem	3	12.1128
Tandem	3	8.75391
Tandem	3	12.6878
Tandem	3	8.51281
Tandem	3	10.1584
Tandem	3	5.75604
Tandem	3	10.2405
Tandem	3	14.4915
Tandem	3	6.73256
Tandem	3	6.21506
Tandem	3	9.37946
Tandem	3	10.6921
Tandem	3	10.8604
Tandem	3	10.0038
Tandem	3	6.5877
Tandem	3	11.748
Tandem	3	7.26489
Tandem	3	3.5304
Tandem	3	7.58292
Tandem	3	9.84353
Tandem	3	7.99743
Tandem	3	9.04888
Tandem	3	15.7179
Tandem	3	14.0868
Tandem	3	8.5254
Tandem	3	11.1795
Tandem	3	8.17853
Tandem	3	6.04568
Tandem	3	11.197
Tandem	3	13.2028
Tandem	3	13.7818
Tandem	3	5.19665
Tandem	3	4.03289
Tandem	3	4.35938
Tandem	3	14.3921
Tandem	3	7.21468
Tandem	3	8.93873
Tandem	3	7.31804
Tandem	3	7.45231
Tandem	3	9.96063
Tandem	3	6.13635
Tandem	3	7.27686
Tandem	3	10.3359
Tandem	3	8.63959
Tandem	3	10.9321
Tandem	3	5.96615
Tandem	3	15.0403
Tandem	3	8.49063
Tandem	3	8.76496
Tandem	3	10.8916
Tandem	3	7.35643
Tandem	3	12.5022
Tandem	3	13.4208
Tandem	3	7.26997
Tandem	3	8.3456
Tandem	3	11.7883
Tandem	3	4.52269
Tandem	3	9.46117
Tandem	3	6.92521
Tandem	3	8.76762
Tandem	3	5.16765
Tandem	3	18.3774
Tandem	3	9.87319
Tandem	3	9.15841
Tandem	3	16.4407
Tandem	3	14.6086
Tandem	3	18.0168
Tandem	3	13.8854
Tandem	3	7.32589
Tandem	3	5.60939
Tandem	3	7.50068
Tandem	3	9.74022
Tandem	3	11.9707
Tandem	3	9.4665
Tandem	3	10.9969
Tandem	3	8.32417
Tandem	3	8.8175
Tandem	3	10.6059
Tandem	3	12.5654
Tandem	3	7.38103
Tandem	3	5.68043
Tandem	3	8.05054
Tandem	3	9.57195
Tandem	3	9.56312
Tandem	3	7.1442
Tandem	3	10.0477
Tandem	3	11.2534
Tandem	3	11.6895
Tandem	3	10.8109
Tandem	3	5.53943
Tandem	3	7.70138
Tandem	3	8.00794
Tandem	3	4.09215
Tandem	3	14.8708
Tandem	3	9.3243
Tandem	3	11.1623
Tandem	3	9.83771
Tandem	3	10.2079
Tandem	3	5.7649
Tandem	3	11.672
Tandem	3	11.0709
Tandem	3	7.78344
Tandem	3	12.708
Tandem	3	7.19602
Tandem	3	6.96014
Tandem	3	12.0101
Tandem	3	10.4311
Tandem	3	5.64033
Tandem	3	7.77069
Tandem	3	5.65358
Tandem	3	6.23617
Tandem	3	8.02179
Tandem	3	4.06624
Tandem	3	7.60558
Tandem	3	3.9868
Tandem	3	5.29716
Tandem	3	7.93162
Tandem	3	7.58131
Tandem	3	5.49441
Tandem	3	9.45733
Tandem	3	6.79827
Tandem	3	6.77116
Tandem	3	7.89677
Tandem	3	8.29905
Tandem	3	5.26031
Tandem	3	8.65338
Tandem	3	8.11811
Tandem	3	7.07366
Tandem	3	3.13716
Tandem	3	3.85084
Tandem	3	8.13652
Tandem	3	4.7375
Tandem	3	7.30617
Tandem	3	7.85459
Tandem	3	6.67319
Tandem	3	6.99743
Tandem	3	3.99013
Tandem	3	5.00057
Tandem	3	4.8472
Tandem	3	4.45727
Tandem	3	8.12207

## Sheet: Fig.3e
Fig.3e
MS2 burst frequency
	Replicate	(times)
Convergent	1	1
Convergent	1	1
Convergent	1	0
Convergent	1	0
Convergent	1	1
Convergent	1	0
Convergent	1	0
Convergent	1	0
Convergent	1	0
Convergent	1	0
Convergent	1	1
Convergent	1	0
Convergent	1	0
Convergent	1	2
Convergent	1	0
Convergent	1	0
Convergent	1	4
Convergent	1	0
Convergent	1	0
Convergent	1	0
Convergent	1	0
Convergent	1	0
Convergent	1	0
Convergent	1	1
Convergent	1	4
Convergent	1	0
Convergent	1	0
Convergent	1	1
Convergent	1	0
Convergent	1	2
Convergent	1	0
Convergent	1	0
Convergent	1	0
Convergent	1	0
Convergent	1	0
Convergent	1	1
Convergent	1	0
Convergent	1	0
Convergent	1	1
Convergent	1	0
Convergent	1	0
Convergent	1	0
Convergent	1	2
Convergent	1	3
Convergent	1	1
Convergent	1	0
Convergent	1	0
Convergent	1	0
Convergent	1	0
Convergent	1	0
Convergent	1	1
Convergent	1	1
Convergent	1	0
Convergent	1	2
Convergent	1	1
Convergent	1	0
Convergent	1	3
Convergent	1	2
Convergent	1	0
Convergent	1	0
Convergent	1	1
Convergent	1	0
Convergent	1	1
Convergent	1	2
Convergent	1	0
Convergent	1	0
Convergent	1	0
Convergent	1	2
Convergent	1	0
Convergent	1	0
Convergent	1	0
Convergent	1	0
Convergent	1	0
Convergent	1	1
Convergent	1	3
Convergent	1	0
Convergent	1	1
Convergent	1	0
Convergent	1	1
Convergent	1	1
Convergent	1	0
Convergent	1	3
Convergent	1	0
Convergent	1	0
Convergent	1	2
Convergent	1	0
Convergent	1	1
Convergent	1	1
Convergent	1	0
Convergent	1	0
Convergent	1	1
Convergent	1	0
Convergent	1	0
Convergent	1	0
Convergent	1	0
Convergent	1	4
Convergent	1	2
Convergent	1	3
Convergent	1	2
Convergent	1	2
Convergent	1	0
Convergent	1	1
Convergent	1	3
Convergent	1	0
Convergent	1	0
Convergent	1	0
Convergent	1	0
Convergent	1	1
Convergent	1	0
Convergent	1	0
Convergent	1	0
Convergent	1	0
Convergent	1	1
Convergent	1	0
Convergent	1	0
Convergent	1	0
Convergent	1	1
Convergent	1	0
Convergent	1	0
Convergent	1	5
Convergent	1	0
Convergent	1	1
Convergent	1	1
Convergent	1	0
Convergent	1	1
Convergent	1	1
Convergent	1	0
Convergent	1	0
Convergent	1	0
Convergent	1	0
Convergent	1	0
Convergent	1	3
Convergent	1	4
Convergent	1	1
Convergent	1	1
Convergent	1	1
Convergent	1	0
Convergent	1	0
Convergent	1	4
Convergent	1	1
Convergent	1	0
Convergent	1	1
Convergent	1	0
Convergent	1	0
Convergent	1	2
Convergent	1	1
Convergent	1	1
Convergent	1	0
Convergent	1	0
Convergent	1	0
Convergent	1	0
Convergent	1	1
Convergent	1	2
Convergent	1	0
Convergent	1	1
Convergent	1	0
Convergent	1	0
Convergent	1	0
Convergent	1	0
Convergent	1	0
Convergent	1	0
Convergent	1	3
Convergent	1	1
Convergent	1	0
Convergent	1	3
Convergent	1	1
Convergent	1	3
Convergent	1	1
Convergent	1	0
Convergent	1	0
Convergent	1	0
Convergent	1	0
Convergent	1	0
Convergent	1	0
Convergent	1	1
Convergent	1	0
Convergent	1	0
Convergent	1	0
Convergent	1	0
Convergent	1	0
Convergent	1	0
Convergent	1	1
Convergent	1	1
Convergent	1	0
Convergent	1	2
Convergent	1	0
Convergent	1	0
Convergent	1	2
Convergent	1	0
Convergent	1	0
Convergent	1	0
Convergent	1	0
Convergent	1	1
Convergent	1	2
Convergent	1	3
Convergent	1	1
Convergent	1	1
Convergent	1	1
Convergent	1	0
Convergent	1	1
Convergent	1	0
Convergent	1	0
Convergent	1	0
Convergent	1	2
Convergent	1	0
Convergent	1	0
Convergent	1	0
Convergent	1	3
Convergent	1	1
Convergent	1	1
Convergent	1	0
Convergent	1	1
Convergent	1	0
Convergent	1	1
Convergent	1	2
Convergent	1	2
Convergent	1	2
Convergent	1	0
Convergent	1	0
Convergent	1	0
Convergent	1	0
Convergent	1	0
Convergent	1	0
Convergent	1	0
Convergent	1	2
Convergent	1	0
Convergent	1	2
Convergent	1	0
Convergent	1	0
Convergent	1	0
Convergent	1	0
Convergent	1	0
Convergent	1	0
Convergent	1	0
Convergent	1	2
Convergent	1	0
Convergent	1	0
Convergent	1	2
Convergent	1	3
Convergent	1	0
Convergent	1	1
Convergent	1	0
Convergent	1	1
Convergent	1	0
Convergent	1	0
Convergent	1	0
Convergent	1	0
Convergent	1	0
Convergent	1	0
Convergent	1	0
Convergent	1	1
Convergent	1	1
Convergent	1	0
Convergent	1	0
Convergent	1	0
Convergent	1	0
Convergent	1	1
Convergent	2	0
Convergent	2	0
Convergent	2	0
Convergent	2	0
Convergent	2	0
Convergent	2	0
Convergent	2	0
Convergent	2	0
Convergent	2	0
Convergent	2	2
Convergent	2	4
Convergent	2	1
Convergent	2	0
Convergent	2	1
Convergent	2	0
Convergent	2	0
Convergent	2	0
Convergent	2	2
Convergent	2	0
Convergent	2	2
Convergent	2	0
Convergent	2	0
Convergent	2	2
Convergent	2	2
Convergent	2	0
Convergent	2	2
Convergent	2	0
Convergent	2	0
Convergent	2	3
Convergent	2	0
Convergent	2	0
Convergent	2	0
Convergent	2	2
Convergent	2	0
Convergent	2	1
Convergent	2	1
Convergent	2	1
Convergent	2	1
Convergent	2	0
Convergent	2	2
Convergent	2	0
Convergent	2	3
Convergent	2	2
Convergent	2	2
Convergent	2	2
Convergent	2	3
Convergent	2	0
Convergent	2	1
Convergent	2	1
Convergent	2	0
Convergent	2	1
Convergent	2	2
Convergent	2	0
Convergent	2	1
Convergent	2	1
Convergent	2	0
Convergent	2	1
Convergent	2	1
Convergent	2	1
Convergent	2	0
Convergent	2	0
Convergent	2	1
Convergent	2	2
Convergent	2	0
Convergent	2	0
Convergent	2	1
Convergent	2	0
Convergent	2	1
Convergent	2	0
Convergent	2	0
Convergent	2	0
Convergent	2	3
Convergent	2	1
Convergent	2	1
Convergent	2	1
Convergent	2	0
Convergent	2	0
Convergent	2	0
Convergent	2	0
Convergent	2	0
Convergent	2	0
Convergent	2	2
Convergent	2	2
Convergent	2	0
Convergent	2	4
Convergent	2	1
Convergent	2	0
Convergent	2	2
Convergent	2	1
Convergent	2	0
Convergent	2	0
Convergent	2	0
Convergent	2	0
Convergent	2	2
Convergent	2	0
Convergent	2	2
Convergent	2	0
Convergent	2	0
Convergent	2	0
Convergent	2	3
Convergent	2	0
Convergent	2	0
Convergent	2	0
Convergent	2	0
Convergent	2	3
Convergent	2	0
Convergent	2	3
Convergent	2	7
Convergent	2	2
Convergent	2	0
Convergent	2	4
Convergent	2	0
Convergent	2	2
Convergent	2	3
Convergent	2	0
Convergent	2	0
Convergent	2	5
Convergent	2	0
Convergent	2	4
Convergent	2	0
Convergent	2	1
Convergent	2	4
Convergent	2	1
Convergent	2	0
Convergent	2	2
Convergent	2	1
Convergent	2	1
Convergent	2	1
Convergent	2	0
Convergent	2	0
Convergent	2	6
Convergent	2	1
Convergent	2	0
Convergent	2	0
Convergent	2	1
Convergent	2	1
Convergent	2	1
Convergent	2	2
Convergent	2	1
Convergent	2	0
Convergent	2	0
Convergent	2	0
Convergent	2	0
Convergent	2	3
Convergent	2	0
Convergent	2	0
Convergent	2	2
Convergent	2	0
Convergent	2	1
Convergent	2	4
Convergent	2	0
Convergent	2	0
Convergent	2	0
Convergent	2	0
Convergent	2	0
Convergent	2	0
Convergent	2	1
Convergent	2	0
Convergent	2	0
Convergent	2	1
Convergent	2	2
Convergent	2	1
Convergent	2	0
Convergent	2	1
Convergent	2	1
Convergent	2	1
Convergent	2	0
Convergent	2	0
Convergent	2	0
Convergent	2	1
Convergent	2	1
Convergent	2	6
Convergent	2	0
Convergent	2	3
Convergent	2	2
Convergent	2	1
Convergent	2	3
Convergent	2	0
Convergent	2	2
Convergent	2	0
Convergent	2	2
Convergent	2	1
Convergent	2	0
Convergent	2	0
Convergent	2	4
Convergent	2	0
Convergent	2	2
Convergent	2	1
Convergent	2	1
Convergent	2	0
Convergent	2	1
Convergent	2	3
Convergent	2	2
Convergent	2	1
Convergent	2	2
Convergent	2	0
Convergent	2	0
Convergent	2	3
Convergent	2	2
Convergent	2	1
Convergent	2	1
Convergent	2	0
Convergent	2	1
Convergent	2	3
Convergent	2	3
Convergent	2	0
Convergent	2	0
Convergent	2	0
Convergent	2	1
Convergent	2	2
Convergent	2	1
Convergent	2	0
Convergent	2	2
Convergent	2	1
Convergent	2	4
Convergent	2	1
Convergent	2	3
Convergent	2	0
Convergent	2	0
Convergent	2	0
Convergent	2	2
Convergent	2	2
Convergent	2	0
Convergent	2	1
Convergent	2	0
Convergent	2	1
Convergent	2	0
Convergent	2	0
Convergent	2	1
Convergent	2	0
Convergent	2	0
Convergent	2	0
Convergent	2	0
Convergent	2	1
Convergent	2	0
Convergent	2	0
Convergent	2	1
Convergent	2	0
Convergent	2	0
Convergent	2	0
Convergent	2	0
Convergent	2	0
Convergent	2	0
Convergent	2	2
Convergent	2	0
Convergent	2	2
Convergent	2	0
Convergent	2	0
Convergent	2	2
Convergent	2	0
Convergent	2	0
Convergent	2	0
Convergent	2	0
Convergent	2	0
Convergent	2	1
Convergent	2	1
Convergent	2	0
Convergent	2	0
Convergent	2	0
Convergent	2	0
Convergent	2	0
Convergent	2	0
Convergent	2	0
Convergent	2	0
Convergent	2	0
Convergent	2	0
Convergent	2	0
Convergent	2	0
Convergent	2	0
Convergent	2	0
Convergent	2	0
Convergent	2	0
Convergent	2	0
Convergent	2	0
Convergent	3	0
Convergent	3	0
Convergent	3	0
Convergent	3	2
Convergent	3	0
Convergent	3	0
Convergent	3	0
Convergent	3	1
Convergent	3	0
Convergent	3	2
Convergent	3	1
Convergent	3	0
Convergent	3	0
Convergent	3	0
Convergent	3	0
Convergent	3	1
Convergent	3	2
Convergent	3	0
Convergent	3	1
Convergent	3	3
Convergent	3	0
Convergent	3	0
Convergent	3	0
Convergent	3	1
Convergent	3	0
Convergent	3	1
Convergent	3	0
Convergent	3	4
Convergent	3	3
Convergent	3	0
Convergent	3	0
Convergent	3	1
Convergent	3	2
Convergent	3	0
Convergent	3	2
Convergent	3	0
Convergent	3	4
Convergent	3	0
Convergent	3	0
Convergent	3	0
Convergent	3	1
Convergent	3	1
Convergent	3	0
Convergent	3	1
Convergent	3	0
Convergent	3	0
Convergent	3	1
Convergent	3	0
Convergent	3	1
Convergent	3	0
Convergent	3	4
Convergent	3	1
Convergent	3	0
Convergent	3	0
Convergent	3	0
Convergent	3	0
Convergent	3	3
Convergent	3	1
Convergent	3	3
Convergent	3	5
Convergent	3	0
Convergent	3	0
Convergent	3	0
Convergent	3	0
Convergent	3	1
Convergent	3	0
Convergent	3	2
Convergent	3	0
Convergent	3	1
Convergent	3	0
Convergent	3	2
Convergent	3	0
Convergent	3	0
Convergent	3	0
Convergent	3	1
Convergent	3	0
Convergent	3	0
Convergent	3	1
Convergent	3	0
Convergent	3	0
Convergent	3	2
Convergent	3	3
Convergent	3	0
Convergent	3	0
Convergent	3	0
Convergent	3	0
Convergent	3	1
Convergent	3	1
Convergent	3	0
Convergent	3	1
Convergent	3	0
Convergent	3	0
Convergent	3	1
Convergent	3	3
Convergent	3	1
Convergent	3	0
Convergent	3	1
Convergent	3	0
Convergent	3	1
Convergent	3	2
Convergent	3	0
Convergent	3	1
Convergent	3	0
Convergent	3	0
Convergent	3	3
Convergent	3	1
Convergent	3	1
Convergent	3	0
Convergent	3	2
Convergent	3	0
Convergent	3	0
Convergent	3	0
Convergent	3	1
Convergent	3	2
Convergent	3	0
Convergent	3	1
Convergent	3	4
Convergent	3	0
Convergent	3	0
Convergent	3	0
Convergent	3	1
Convergent	3	0
Convergent	3	0
Convergent	3	0
Convergent	3	3
Convergent	3	2
Convergent	3	1
Convergent	3	0
Convergent	3	1
Convergent	3	1
Convergent	3	0
Convergent	3	0
Convergent	3	0
Convergent	3	2
Convergent	3	0
Convergent	3	1
Convergent	3	1
Convergent	3	0
Convergent	3	0
Convergent	3	1
Convergent	3	0
Convergent	3	0
Convergent	3	1
Convergent	3	3
Convergent	3	2
Convergent	3	0
Convergent	3	0
Convergent	3	0
Convergent	3	0
Convergent	3	1
Convergent	3	0
Convergent	3	1
Convergent	3	0
Convergent	3	0
Convergent	3	0
Convergent	3	0
Convergent	3	1
Convergent	3	3
Convergent	3	0
Convergent	3	0
Convergent	3	0
Convergent	3	1
Convergent	3	0
Convergent	3	1
Convergent	3	0
Convergent	3	0
Convergent	3	0
Convergent	3	1
Convergent	3	0
Convergent	3	0
Convergent	3	0
Convergent	3	0
Convergent	3	0
Convergent	3	0
Convergent	3	0
Convergent	3	1
Convergent	3	0
Convergent	3	0
Convergent	3	0
Convergent	3	0
Convergent	3	0
Convergent	3	0
Convergent	3	1
Convergent	3	0
Convergent	3	0
Convergent	3	0
Convergent	3	0
Convergent	3	0
Tandem	1	0
Tandem	1	6
Tandem	1	0
Tandem	1	4
Tandem	1	0
Tandem	1	4
Tandem	1	2
Tandem	1	4
Tandem	1	3
Tandem	1	2
Tandem	1	3
Tandem	1	1
Tandem	1	4
Tandem	1	0
Tandem	1	1
Tandem	1	1
Tandem	1	2
Tandem	1	3
Tandem	1	3
Tandem	1	3
Tandem	1	4
Tandem	1	0
Tandem	1	3
Tandem	1	3
Tandem	1	0
Tandem	1	2
Tandem	1	0
Tandem	1	2
Tandem	1	1
Tandem	1	0
Tandem	1	1
Tandem	1	2
Tandem	1	2
Tandem	1	1
Tandem	1	2
Tandem	1	4
Tandem	1	1
Tandem	1	3
Tandem	1	4
Tandem	1	5
Tandem	1	1
Tandem	1	2
Tandem	1	4
Tandem	1	5
Tandem	1	6
Tandem	1	5
Tandem	1	0
Tandem	1	2
Tandem	1	7
Tandem	1	3
Tandem	1	3
Tandem	1	2
Tandem	1	2
Tandem	1	4
Tandem	1	2
Tandem	1	0
Tandem	1	0
Tandem	1	6
Tandem	1	4
Tandem	1	0
Tandem	1	0
Tandem	1	0
Tandem	1	2
Tandem	1	2
Tandem	1	3
Tandem	1	5
Tandem	1	0
Tandem	1	1
Tandem	1	3
Tandem	1	0
Tandem	1	4
Tandem	1	4
Tandem	1	0
Tandem	1	0
Tandem	1	3
Tandem	1	0
Tandem	1	1
Tandem	1	0
Tandem	1	2
Tandem	1	6
Tandem	1	2
Tandem	1	1
Tandem	1	4
Tandem	1	3
Tandem	1	0
Tandem	1	1
Tandem	1	1
Tandem	1	1
Tandem	1	3
Tandem	1	2
Tandem	1	0
Tandem	1	0
Tandem	1	4
Tandem	1	0
Tandem	1	4
Tandem	1	3
Tandem	1	0
Tandem	1	2
Tandem	1	6
Tandem	1	0
Tandem	1	0
Tandem	1	4
Tandem	1	0
Tandem	1	5
Tandem	1	0
Tandem	1	1
Tandem	1	4
Tandem	1	2
Tandem	1	2
Tandem	1	6
Tandem	1	1
Tandem	1	2
Tandem	1	3
Tandem	1	6
Tandem	1	1
Tandem	1	2
Tandem	1	2
Tandem	1	3
Tandem	1	3
Tandem	1	4
Tandem	1	1
Tandem	1	2
Tandem	1	3
Tandem	1	1
Tandem	1	1
Tandem	1	1
Tandem	1	4
Tandem	1	2
Tandem	1	2
Tandem	1	0
Tandem	1	4
Tandem	1	0
Tandem	1	1
Tandem	1	7
Tandem	1	1
Tandem	1	0
Tandem	1	1
Tandem	1	2
Tandem	1	1
Tandem	1	0
Tandem	1	4
Tandem	1	1
Tandem	1	1
Tandem	1	0
Tandem	1	6
Tandem	1	1
Tandem	1	6
Tandem	1	1
Tandem	1	3
Tandem	1	2
Tandem	1	2
Tandem	1	6
Tandem	1	2
Tandem	1	3
Tandem	1	0
Tandem	1	4
Tandem	1	3
Tandem	1	5
Tandem	1	6
Tandem	1	3
Tandem	1	1
Tandem	1	2
Tandem	1	1
Tandem	1	0
Tandem	1	5
Tandem	1	3
Tandem	1	4
Tandem	1	0
Tandem	1	2
Tandem	1	4
Tandem	1	0
Tandem	1	1
Tandem	1	1
Tandem	1	6
Tandem	1	0
Tandem	1	0
Tandem	1	5
Tandem	1	0
Tandem	1	0
Tandem	1	1
Tandem	1	1
Tandem	1	4
Tandem	1	0
Tandem	1	0
Tandem	1	2
Tandem	1	4
Tandem	1	3
Tandem	1	1
Tandem	1	3
Tandem	1	2
Tandem	1	2
Tandem	1	1
Tandem	1	4
Tandem	1	3
Tandem	1	0
Tandem	1	0
Tandem	1	1
Tandem	1	2
Tandem	1	2
Tandem	1	2
Tandem	1	1
Tandem	1	1
Tandem	1	1
Tandem	1	0
Tandem	1	1
Tandem	1	0
Tandem	1	1
Tandem	1	4
Tandem	1	2
Tandem	1	0
Tandem	1	1
Tandem	1	3
Tandem	1	0
Tandem	1	0
Tandem	1	0
Tandem	1	3
Tandem	1	0
Tandem	1	1
Tandem	1	0
Tandem	1	0
Tandem	1	0
Tandem	1	0
Tandem	1	1
Tandem	1	2
Tandem	2	4
Tandem	2	4
Tandem	2	0
Tandem	2	0
Tandem	2	0
Tandem	2	0
Tandem	2	0
Tandem	2	1
Tandem	2	0
Tandem	2	2
Tandem	2	3
Tandem	2	0
Tandem	2	0
Tandem	2	0
Tandem	2	4
Tandem	2	0
Tandem	2	2
Tandem	2	3
Tandem	2	0
Tandem	2	3
Tandem	2	1
Tandem	2	0
Tandem	2	1
Tandem	2	4
Tandem	2	0
Tandem	2	1
Tandem	2	2
Tandem	2	2
Tandem	2	2
Tandem	2	0
Tandem	2	3
Tandem	2	2
Tandem	2	2
Tandem	2	1
Tandem	2	0
Tandem	2	3
Tandem	2	0
Tandem	2	0
Tandem	2	0
Tandem	2	2
Tandem	2	0
Tandem	2	2
Tandem	2	1
Tandem	2	0
Tandem	2	1
Tandem	2	0
Tandem	2	1
Tandem	2	2
Tandem	2	0
Tandem	2	3
Tandem	2	3
Tandem	2	4
Tandem	2	0
Tandem	2	1
Tandem	2	1
Tandem	2	2
Tandem	2	1
Tandem	2	1
Tandem	2	0
Tandem	2	0
Tandem	2	2
Tandem	2	0
Tandem	2	0
Tandem	2	1
Tandem	2	0
Tandem	2	1
Tandem	2	1
Tandem	2	3
Tandem	2	5
Tandem	2	1
Tandem	2	1
Tandem	2	2
Tandem	2	0
Tandem	2	2
Tandem	2	0
Tandem	2	0
Tandem	2	1
Tandem	2	3
Tandem	2	0
Tandem	2	0
Tandem	2	0
Tandem	2	0
Tandem	2	1
Tandem	2	2
Tandem	2	2
Tandem	2	4
Tandem	2	4
Tandem	2	0
Tandem	2	0
Tandem	2	0
Tandem	2	0
Tandem	2	3
Tandem	2	0
Tandem	2	0
Tandem	2	5
Tandem	2	3
Tandem	2	3
Tandem	2	0
Tandem	2	0
Tandem	2	0
Tandem	2	2
Tandem	2	7
Tandem	2	0
Tandem	2	2
Tandem	2	2
Tandem	2	4
Tandem	2	0
Tandem	2	3
Tandem	2	2
Tandem	2	5
Tandem	2	4
Tandem	2	4
Tandem	2	0
Tandem	2	4
Tandem	2	0
Tandem	2	0
Tandem	2	1
Tandem	2	1
Tandem	2	1
Tandem	2	3
Tandem	2	3
Tandem	2	1
Tandem	2	1
Tandem	2	4
Tandem	2	2
Tandem	2	1
Tandem	2	3
Tandem	2	4
Tandem	2	1
Tandem	2	3
Tandem	2	2
Tandem	2	0
Tandem	2	0
Tandem	2	0
Tandem	2	1
Tandem	2	1
Tandem	2	3
Tandem	2	0
Tandem	2	1
Tandem	2	1
Tandem	2	0
Tandem	2	4
Tandem	2	1
Tandem	2	0
Tandem	2	1
Tandem	2	0
Tandem	2	4
Tandem	2	1
Tandem	2	1
Tandem	2	3
Tandem	2	1
Tandem	2	4
Tandem	2	1
Tandem	2	0
Tandem	2	3
Tandem	2	0
Tandem	2	3
Tandem	2	0
Tandem	2	0
Tandem	2	1
Tandem	2	4
Tandem	2	0
Tandem	2	1
Tandem	2	0
Tandem	2	1
Tandem	2	3
Tandem	2	2
Tandem	2	2
Tandem	2	1
Tandem	2	0
Tandem	2	1
Tandem	2	0
Tandem	2	1
Tandem	2	0
Tandem	2	1
Tandem	2	0
Tandem	2	2
Tandem	2	0
Tandem	2	5
Tandem	2	0
Tandem	2	4
Tandem	2	0
Tandem	2	1
Tandem	2	2
Tandem	2	1
Tandem	2	1
Tandem	2	5
Tandem	2	0
Tandem	3	1
Tandem	3	0
Tandem	3	0
Tandem	3	0
Tandem	3	0
Tandem	3	2
Tandem	3	0
Tandem	3	0
Tandem	3	3
Tandem	3	4
Tandem	3	0
Tandem	3	0
Tandem	3	0
Tandem	3	1
Tandem	3	2
Tandem	3	0
Tandem	3	1
Tandem	3	1
Tandem	3	0
Tandem	3	2
Tandem	3	0
Tandem	3	0
Tandem	3	0
Tandem	3	2
Tandem	3	0
Tandem	3	2
Tandem	3	0
Tandem	3	0
Tandem	3	0
Tandem	3	0
Tandem	3	1
Tandem	3	5
Tandem	3	0
Tandem	3	2
Tandem	3	4
Tandem	3	1
Tandem	3	1
Tandem	3	2
Tandem	3	2
Tandem	3	0
Tandem	3	1
Tandem	3	1
Tandem	3	0
Tandem	3	2
Tandem	3	0
Tandem	3	0
Tandem	3	0
Tandem	3	0
Tandem	3	0
Tandem	3	2
Tandem	3	0
Tandem	3	0
Tandem	3	3
Tandem	3	2
Tandem	3	2
Tandem	3	0
Tandem	3	0
Tandem	3	1
Tandem	3	0
Tandem	3	0
Tandem	3	2
Tandem	3	0
Tandem	3	2
Tandem	3	0
Tandem	3	2
Tandem	3	4
Tandem	3	1
Tandem	3	2
Tandem	3	0
Tandem	3	0
Tandem	3	0
Tandem	3	3
Tandem	3	0
Tandem	3	1
Tandem	3	0
Tandem	3	1
Tandem	3	0
Tandem	3	0
Tandem	3	5
Tandem	3	0
Tandem	3	1
Tandem	3	2
Tandem	3	3
Tandem	3	1
Tandem	3	2
Tandem	3	6
Tandem	3	2
Tandem	3	2
Tandem	3	1
Tandem	3	4
Tandem	3	1
Tandem	3	0
Tandem	3	1
Tandem	3	2
Tandem	3	0
Tandem	3	2
Tandem	3	1
Tandem	3	3
Tandem	3	0
Tandem	3	6
Tandem	3	1
Tandem	3	3
Tandem	3	0
Tandem	3	4
Tandem	3	0
Tandem	3	0
Tandem	3	4
Tandem	3	1
Tandem	3	3
Tandem	3	0
Tandem	3	0
Tandem	3	4
Tandem	3	0
Tandem	3	2
Tandem	3	1
Tandem	3	8
Tandem	3	3
Tandem	3	1
Tandem	3	4
Tandem	3	2
Tandem	3	3
Tandem	3	0
Tandem	3	0
Tandem	3	0
Tandem	3	2
Tandem	3	1
Tandem	3	1
Tandem	3	0
Tandem	3	0
Tandem	3	6
Tandem	3	6
Tandem	3	1
Tandem	3	3
Tandem	3	8
Tandem	3	1
Tandem	3	0
Tandem	3	1
Tandem	3	2
Tandem	3	0
Tandem	3	0
Tandem	3	1
Tandem	3	4
Tandem	3	0
Tandem	3	3
Tandem	3	0
Tandem	3	3
Tandem	3	0
Tandem	3	2
Tandem	3	6
Tandem	3	3
Tandem	3	4
Tandem	3	0
Tandem	3	2
Tandem	3	2
Tandem	3	1
Tandem	3	0
Tandem	3	3
Tandem	3	1
Tandem	3	1
Tandem	3	1
Tandem	3	2
Tandem	3	4
Tandem	3	1
Tandem	3	3
Tandem	3	2
Tandem	3	1
Tandem	3	2
Tandem	3	0
Tandem	3	0
Tandem	3	0
Tandem	3	6
Tandem	3	2
Tandem	3	3
Tandem	3	6
Tandem	3	1
Tandem	3	3
Tandem	3	1
Tandem	3	0
Tandem	3	5
Tandem	3	8
Tandem	3	1
Tandem	3	3
Tandem	3	6
Tandem	3	0
Tandem	3	0
Tandem	3	2
Tandem	3	2
Tandem	3	0
Tandem	3	2
Tandem	3	0
Tandem	3	1
Tandem	3	2
Tandem	3	6
Tandem	3	1
Tandem	3	0
Tandem	3	0
Tandem	3	1
Tandem	3	4
Tandem	3	0
Tandem	3	0
Tandem	3	3
Tandem	3	0
Tandem	3	0
Tandem	3	1
Tandem	3	1
Tandem	3	0
Tandem	3	0
Tandem	3	0
Tandem	3	4
Tandem	3	1
Tandem	3	3
Tandem	3	0
Tandem	3	0
Tandem	3	0
Tandem	3	0
Tandem	3	1
Tandem	3	0
Tandem	3	0
Tandem	3	0
Tandem	3	2
Tandem	3	1
Tandem	3	1
Tandem	3	2
Tandem	3	1
Tandem	3	0
Tandem	3	0

[truncated: 36 more sheets: Fig.3f, Fig.3g, Fig.4d, Fig.4e, Fig.4f, Fig.4g, Fig.5d, Fig.6f, Fig.6g, Fig.6h, Fig.6i, Fig.6j, Fig.7c, Fig.7d, Sup_Fig.5b, Sup_Fig.5d, Sup_Fig.6d, Sup_Fig.6f, Sup_Fig.6g, Sup_Fig.6h …]
